# Supplementary material for: Transcriptome profiling of the floating-leaved aquatic plant Nymphoides peltata in response to flooding stress
Source: BMC Genomics. 2017 Jan 31;18:119. doi: 10.1186/s12864-017-3515-y (PMC5282827; doi:10.1186/s12864-017-3515-y)
Supplement: Additional file 3: — Swissprot annotation for the total unigenes generated from the pooling transcriptome assembly. (XLS 4955 kb) [file 12864_2017_3515_MOESM3_ESM.xls]

## Sheet: Sheet1
Additional file 3 Swissprot annotation for the total unigenes generated using the pooled strategy
Sequence Name	E-Value	Description (HSP)
CL16176Contig1	0	sp|Q9FXA4|PUB26_ARATH U-box domain-containing protein 26 OS=Arabidopsis thaliana GN=PUB26 PE=2 SV=1
CL1575Contig1	8e-07	sp|Q8BYH3|TRM13_MOUSE tRNA:m(4)X modification enzyme TRM13 homolog OS=Mus musculus GN=Trmt13 PE=2 SV=1
d2.comp56149_c0_seq1	0	sp|Q9LHQ6|OCT4_ARATH Organic cation/carnitine transporter 4 OS=Arabidopsis thaliana GN=OCT4 PE=2 SV=1
CL116Contig4	0	sp|Q9LU14|APG2_ARATH GDSL esterase/lipase APG OS=Arabidopsis thaliana GN=APG PE=1 SV=1
CL8334Contig1	2e-53	sp|O74965|EIF2A_SCHPO Eukaryotic translation initiation factor 2A OS=Schizosaccharomyces pombe (strain 972 / ATCC 24843) GN=SPBC4B4.04 PE=3 SV=1
d2.comp673555_c0_seq1	1e-14	sp|Q9SWB4|PARP3_SOYBN Poly [ADP-ribose] polymerase 3 OS=Glycine max GN=PARP3 PE=2 SV=1
CL15188Contig1	6e-32	sp|Q9P6Q3|BCS1_SCHPO Probable mitochondrial chaperone bcs1 OS=Schizosaccharomyces pombe (strain 972 / ATCC 24843) GN=SPAC644.07 PE=2 SV=1
CL18462Contig1	4e-10	sp|Q8C8V1|ZXDC_MOUSE Zinc finger protein ZXDC OS=Mus musculus GN=Zxdc PE=2 SV=1
CL2266Contig1	9e-68	sp|Q9SCV3|BGAL9_ARATH Beta-galactosidase 9 OS=Arabidopsis thaliana GN=BGAL9 PE=2 SV=1
CL18885Contig1	5e-88	sp|Q9LV60|CRR55_ARATH Cysteine-rich repeat secretory protein 55 OS=Arabidopsis thaliana GN=CRRSP55 PE=2 SV=1
d2.comp53904_c0_seq1	1e-79	sp|P08736|EF1A1_DROME Elongation factor 1-alpha 1 OS=Drosophila melanogaster GN=Ef1alpha48D PE=1 SV=2
d2.comp57756_c0_seq4	7e-27	sp|F4IZC4|BASS4_ARATH Probable sodium/metabolite cotransporter BASS4, chloroplastic OS=Arabidopsis thaliana GN=BASS4 PE=3 SV=1
d2.comp61434_c0_seq4	5e-13	sp|P87216|VIPI_SCHPO Protein vip1 OS=Schizosaccharomyces pombe (strain 972 / ATCC 24843) GN=vip1 PE=1 SV=1
d2.comp57041_c0_seq1	1e-52	sp|P49107|PSAN_ARATH Photosystem I reaction center subunit N, chloroplastic OS=Arabidopsis thaliana GN=PSAN PE=1 SV=2
con2.comp59518_c0_seq1	0	sp|Q9SK66|NDUA9_ARATH NADH dehydrogenase [ubiquinone] 1 alpha subcomplex subunit 9, mitochondrial OS=Arabidopsis thaliana GN=At2g20360 PE=2 SV=2
d2.comp293007_c0_seq1	3e-50	sp|Q3YK19|FANCJ_CHICK Fanconi anemia group J protein homolog OS=Gallus gallus GN=BRIP1 PE=2 SV=1
con2.comp56582_c0_seq9	6e-67	sp|O04196|ISOA1_ARATH Isoamylase 1, chloroplastic OS=Arabidopsis thaliana GN=ISA1 PE=1 SV=1
CL2482Contig1	2e-30	sp|Q9LQQ8|RLCK7_ARATH Probable serine/threonine-protein kinase RLCKVII OS=Arabidopsis thaliana GN=At1g07870 PE=2 SV=1
con2.comp558327_c0_seq1	2e-20	sp|Q7SBD5|RL7_NEUCR 60S ribosomal protein L7 OS=Neurospora crassa (strain ATCC 24698 / 74-OR23-1A / CBS 708.71 / DSM 1257 / FGSC 987) GN=rpl-7 PE=3 SV=2
d2.comp52316_c0_seq1	4e-38	sp|Q56XJ7|Y4276_ARATH Uncharacterized protein At4g22758 OS=Arabidopsis thaliana GN=At4g22758 PE=2 SV=1
d2.comp60314_c0_seq1	3e-55	sp|O04209|CLC2_ARATH Clathrin light chain 2 OS=Arabidopsis thaliana GN=CLC2 PE=1 SV=1
d2.comp50924_c0_seq3	1e-12	sp|Q384Y1|PIF1_TRYB2 ATP-dependent DNA helicase PIF1 OS=Trypanosoma brucei brucei (strain 927/4 GUTat10.1) GN=PIF1 PE=1 SV=1
d2.comp55265_c0_seq1	0	sp|O22707|ALKR3_ARATH Probable aldo-keto reductase 3 OS=Arabidopsis thaliana GN=At1g60690 PE=3 SV=1
con2.comp55658_c0_seq2	5e-11	sp|Q9M1E7|TET3_ARATH Tetraspanin-3 OS=Arabidopsis thaliana GN=TET3 PE=2 SV=1
d2.comp55272_c1_seq1	2e-136	sp|Q9FUM1|EF1G_PRUAV Elongation factor 1-gamma OS=Prunus avium PE=2 SV=1
d2.comp66284_c0_seq1	0	sp|P93736|SYV_ARATH Valine--tRNA ligase OS=Arabidopsis thaliana GN=VALRS PE=2 SV=2
con2.comp49624_c0_seq2	3e-141	sp|Q50EK3|C04C1_PINTA Cytochrome P450 704C1 OS=Pinus taeda GN=CYP704C1 PE=2 SV=1
d2.comp54549_c0_seq2	8e-132	sp|Q5RBU7|PCP_PONAB Lysosomal Pro-X carboxypeptidase OS=Pongo abelii GN=PRCP PE=2 SV=1
con2.comp823138_c0_seq1	9e-14	sp|P04323|POL3_DROME Retrovirus-related Pol polyprotein from transposon 17.6 OS=Drosophila melanogaster GN=pol PE=4 SV=1
con2.comp54317_c0_seq1	4e-81	sp|Q39193|SRK2I_ARATH Serine/threonine-protein kinase SRK2I OS=Arabidopsis thaliana GN=SRK2I PE=1 SV=1
con2.comp52571_c0_seq6	4e-74	sp|Q9C944|H2AV3_ARATH Probable histone H2A variant 3 OS=Arabidopsis thaliana GN=At1g52740 PE=1 SV=1
CL16144Contig1	2e-27	sp|P48583|ERD2_CAEEL ER lumen protein retaining receptor OS=Caenorhabditis elegans GN=erd-2 PE=3 SV=2
con2.comp50707_c0_seq11	3e-82	sp|Q54VA8|TRM7_DICDI Putative tRNA (cytidine(32)/guanosine(34)-2'-O)-methyltransferase OS=Dictyostelium discoideum GN=fsjA PE=3 SV=1
con2.comp59524_c0_seq4	0	sp|Q9SQ76|HXK2_SOLTU Hexokinase-2 OS=Solanum tuberosum GN=HXK2 PE=2 SV=1
d2.comp65288_c0_seq2	9e-47	sp|Q8W486|Y1491_ARATH Uncharacterized protein At1g04910 OS=Arabidopsis thaliana GN=At1g04910 PE=1 SV=1
con2.comp49582_c0_seq6	2e-07	sp|Q9S851|NAC31_ARATH Protein CUP-SHAPED COTYLEDON 3 OS=Arabidopsis thaliana GN=NAC031 PE=1 SV=1
d2.comp63580_c0_seq1	3e-94	sp|Q9LSF1|OXI1_ARATH Serine/threonine-protein kinase OXI1 OS=Arabidopsis thaliana GN=OXI1 PE=1 SV=1
con2.comp52065_c0_seq7	4e-67	sp|Q54ZW0|PHG1B_DICDI Putative phagocytic receptor 1b OS=Dictyostelium discoideum GN=phg1b PE=2 SV=1
con2.comp327071_c0_seq1	4e-51	sp|P18621|RL17_HUMAN 60S ribosomal protein L17 OS=Homo sapiens GN=RPL17 PE=1 SV=3
CL6Contig16	0	sp|Q9XIK4|U202A_ARATH UPF0202 protein At1g10490 OS=Arabidopsis thaliana GN=At1g10490 PE=2 SV=2
con2.comp59310_c1_seq4	7e-97	sp|Q6NQI8|LAG13_ARATH LAG1 longevity assurance homolog 3 OS=Arabidopsis thaliana GN=At1g13580 PE=2 SV=2
CL893Contig1	2e-20	sp|P10978|POLX_TOBAC Retrovirus-related Pol polyprotein from transposon TNT 1-94 OS=Nicotiana tabacum PE=2 SV=1
CL1Contig468	8e-67	sp|C0LGH2|Y1561_ARATH Probable LRR receptor-like serine/threonine-protein kinase At1g56130 OS=Arabidopsis thaliana GN=At1g56130 PE=1 SV=2
con2.comp52171_c0_seq1	0	sp|Q8S8F2|FBL11_ARATH BTB/POZ domain-containing protein FBL11 OS=Arabidopsis thaliana GN=FBL11 PE=2 SV=2
d2.comp51202_c0_seq2	1e-111	sp|Q9LJH5|GLO4_ARATH Peroxisomal (S)-2-hydroxy-acid oxidase GLO4 OS=Arabidopsis thaliana GN=GLO4 PE=2 SV=1
CL5445Contig1	2e-66	sp|Q9ZWA6|MGP_ARATH Zinc finger protein MAGPIE OS=Arabidopsis thaliana GN=MGP PE=1 SV=1
con2.comp8707_c0_seq1	5e-14	sp|Q1PFW3|CCSDS_ARATH Cyclin-SDS OS=Arabidopsis thaliana GN=SDS PE=1 SV=2
con2.comp57010_c0_seq8	5e-77	sp|Q9LSQ4|GH36_ARATH Indole-3-acetic acid-amido synthetase GH3.6 OS=Arabidopsis thaliana GN=GH3.6 PE=1 SV=1
d2.comp64860_c1_seq2	3e-71	sp|Q8RXQ1|TBL35_ARATH Protein trichome birefringence-like 35 OS=Arabidopsis thaliana GN=TBL35 PE=2 SV=1
d2.comp884285_c0_seq1	8e-52	sp|Q2RBN7|CLH1_ORYSJ Clathrin heavy chain 1 OS=Oryza sativa subsp. japonica GN=Os11g0104900 PE=3 SV=1
d2.comp835106_c0_seq1	7e-38	sp|P13860|GUX1_PHACH Exoglucanase 1 OS=Phanerochaete chrysosporium GN=CBH1 PE=2 SV=1
d2.comp676324_c0_seq1	5e-34	sp|Q5XF03|GPAT8_ARATH Probable glycerol-3-phosphate acyltransferase 8 OS=Arabidopsis thaliana GN=GPAT8 PE=2 SV=1
con2.comp58361_c0_seq3	6e-09	sp|Q9NRG0|CHRC1_HUMAN Chromatin accessibility complex protein 1 OS=Homo sapiens GN=CHRAC1 PE=1 SV=1
d2.comp44529_c0_seq1	4e-54	sp|P49208|RK1_PEA 50S ribosomal protein L1, chloroplastic (Fragment) OS=Pisum sativum GN=RPL1 PE=1 SV=1
con2.comp56437_c0_seq14	2e-38	sp|Q9LW20|SKL1_ARATH Probable inactive shikimate kinase like 1, chloroplastic OS=Arabidopsis thaliana GN=SKL1 PE=2 SV=1
CL15122Contig1	5e-74	sp|Q0D5W6|SUI1_ORYSJ Protein translation factor SUI1 homolog OS=Oryza sativa subsp. japonica GN=GOS2 PE=3 SV=1
d2.comp38579_c0_seq1	5e-20	sp|Q318C3|SYK_PROM9 Lysine--tRNA ligase OS=Prochlorococcus marinus (strain MIT 9312) GN=lysS PE=3 SV=1
con2.comp56217_c1_seq1	0	sp|P0CE10|Y4102_ARATH Putative uncharacterized protein At4g01020, chloroplastic OS=Arabidopsis thaliana GN=At4g01020 PE=4 SV=1
d2.comp10218_c0_seq1	0	sp|Q9ZNZ7|GLTB1_ARATH Ferredoxin-dependent glutamate synthase 1, chloroplastic/mitochondrial OS=Arabidopsis thaliana GN=GLU1 PE=1 SV=3
d2.comp1160582_c0_seq1	1e-23	sp|Q54ED4|GRWD1_DICDI Glutamate-rich WD repeat-containing protein 1 OS=Dictyostelium discoideum GN=grwd1 PE=3 SV=1
con2.comp54822_c0_seq6	0	sp|Q9FIV6|DGP10_ARATH Protease Do-like 10, mitochondrial OS=Arabidopsis thaliana GN=DEGP10 PE=2 SV=1
d2.comp52615_c0_seq1	2e-128	sp|P25766|RLGP1_ORYSJ Ras-related protein RGP1 OS=Oryza sativa subsp. japonica GN=RGP1 PE=2 SV=2
d2.comp59378_c0_seq3	8e-150	sp|Q9FT69|RQSIM_ARATH ATP-dependent DNA helicase Q-like SIM OS=Arabidopsis thaliana GN=RECQSIM PE=2 SV=1
con2.comp57734_c0_seq27	3e-46	sp|Q8GUH1|PUB33_ARATH U-box domain-containing protein 33 OS=Arabidopsis thaliana GN=PUB33 PE=2 SV=2
CL286Contig2	5e-32	sp|Q96H78|S2544_HUMAN Solute carrier family 25 member 44 OS=Homo sapiens GN=SLC25A44 PE=2 SV=1
con2.comp544621_c0_seq1	3e-25	sp|Q10147|TCPB_SCHPO Probable T-complex protein 1 subunit beta OS=Schizosaccharomyces pombe (strain 972 / ATCC 24843) GN=cct2 PE=3 SV=1
CL1764Contig1	0	sp|Q8VZF1|AEE7_ARATH Acetate/butyrate--CoA ligase AAE7, peroxisomal OS=Arabidopsis thaliana GN=AAE7 PE=1 SV=1
con2.comp55079_c0_seq7	1e-06	sp|A6QP81|MT21C_BOVIN Protein-lysine methyltransferase METTL21C OS=Bos taurus GN=METTL21C PE=2 SV=1
CL12121Contig1	2e-48	sp|P0C898|PP232_ARATH Putative pentatricopeptide repeat-containing protein At3g15130 OS=Arabidopsis thaliana GN=PCMP-H86 PE=3 SV=1
d2.comp561309_c0_seq1	3e-58	sp|Q56ZQ3|VSR4_ARATH Vacuolar-sorting receptor 4 OS=Arabidopsis thaliana GN=VSR4 PE=2 SV=2
CL5355Contig1	8e-07	sp|P14381|YTX2_XENLA Transposon TX1 uncharacterized 149 kDa protein OS=Xenopus laevis PE=4 SV=1
d2.comp9987_c0_seq1	5e-09	sp|P21837|CRYS_DICDI Crystal protein OS=Dictyostelium discoideum GN=cryS PE=1 SV=1
con2.comp58480_c0_seq5	0	sp|Q9FE20|PBS1_ARATH Serine/threonine-protein kinase PBS1 OS=Arabidopsis thaliana GN=PBS1 PE=1 SV=1
d2.comp53977_c0_seq1	3e-31	sp|Q9M9M6|NDUS6_ARATH NADH dehydrogenase [ubiquinone] iron-sulfur protein 6, mitochondrial OS=Arabidopsis thaliana GN=At3g03070 PE=3 SV=1
d2.comp66948_c0_seq1	0	sp|O80462|XLG1_ARATH Extra-large guanine nucleotide-binding protein 1 OS=Arabidopsis thaliana GN=XLG1 PE=1 SV=2
d2.comp62444_c0_seq4	3e-169	sp|Q9S762|HIS1A_ARATH ATP phosphoribosyltransferase 1, chloroplastic OS=Arabidopsis thaliana GN=HISN1A PE=1 SV=1
d2.comp67421_c0_seq2	0	sp|Q94F62|BAK1_ARATH BRASSINOSTEROID INSENSITIVE 1-associated receptor kinase 1 OS=Arabidopsis thaliana GN=BAK1 PE=1 SV=2
d2.comp552976_c0_seq1	3e-33	sp|Q23716|EF2_CRYPV Elongation factor 2 OS=Cryptosporidium parvum PE=3 SV=1
CL12789Contig1	1e-162	sp|Q2U0S9|MCD4_ASPOR GPI ethanolamine phosphate transferase 1 OS=Aspergillus oryzae (strain ATCC 42149 / RIB 40) GN=mcd4 PE=3 SV=1
CL228Contig2	4e-65	sp|Q5F3V3|PDS5A_CHICK Sister chromatid cohesion protein PDS5 homolog A OS=Gallus gallus GN=PDS5A PE=2 SV=2
d2.comp65844_c0_seq1	0	sp|P46655|SYEC_YEAST Glutamate--tRNA ligase, cytoplasmic OS=Saccharomyces cerevisiae (strain ATCC 204508 / S288c) GN=GUS1 PE=1 SV=3
d2.comp64385_c0_seq1	1e-32	sp|Q9FUA4|SPT_ARATH Transcription factor SPATULA OS=Arabidopsis thaliana GN=SPT PE=1 SV=1
d2.comp59379_c0_seq1	6e-09	sp|P80470|PSBY_SPIOL Photosystem II core complex proteins psbY, chloroplastic OS=Spinacia oleracea GN=PSBY PE=1 SV=2
d2.comp60656_c0_seq11	6e-07	sp|O23164|CRPM4_ARATH Cold-regulated 413 plasma membrane protein 4 OS=Arabidopsis thaliana GN=At4g37220 PE=2 SV=2
d2.comp57242_c0_seq2	0	sp|Q7XA06|SYT3_ARATH Synaptotagmin-3 OS=Arabidopsis thaliana GN=SYT3 PE=2 SV=1
d2.comp58096_c0_seq1	5e-09	sp|Q9HU55|GLRX_PSEAE Glutaredoxin OS=Pseudomonas aeruginosa (strain ATCC 15692 / PAO1 / 1C / PRS 101 / LMG 12228) GN=grx PE=3 SV=1
CL17348Contig1	7e-28	sp|Q9M815|PCR8_ARATH Protein PLANT CADMIUM RESISTANCE 8 OS=Arabidopsis thaliana GN=PCR8 PE=1 SV=2
d2.comp9394_c0_seq1	9e-46	sp|Q9FJX5|BT4_ARATH BTB/POZ and TAZ domain-containing protein 4 OS=Arabidopsis thaliana GN=BT4 PE=1 SV=1
d2.comp55288_c0_seq1	0	sp|O80452|AMPD_ARATH AMP deaminase OS=Arabidopsis thaliana GN=AMPD PE=1 SV=2
CL7876Contig1	0	sp|Q38997|KIN10_ARATH SNF1-related protein kinase catalytic subunit alpha KIN10 OS=Arabidopsis thaliana GN=KIN10 PE=1 SV=2
con2.comp56538_c0_seq4	9e-13	sp|Q1ZXI6|PROSC_DICDI Proline synthase co-transcribed bacterial homolog protein OS=Dictyostelium discoideum GN=prosc PE=3 SV=2
con2.comp495291_c0_seq1	2e-15	sp|P02399|RLA2_ARTSA 60S acidic ribosomal protein P2 OS=Artemia salina PE=1 SV=1
CL1Contig459	8e-82	sp|Q60DX8|BGL22_ORYSJ Beta-glucosidase 22 OS=Oryza sativa subsp. japonica GN=BGLU22 PE=2 SV=1
con2.comp55494_c0_seq15	1e-90	sp|Q6EU49|WNK4_ORYSJ Probable serine/threonine-protein kinase WNK4 OS=Oryza sativa subsp. japonica GN=WNK4 PE=2 SV=1
d2.comp32524_c0_seq1	8e-11	sp|P52855|RLA1_MAIZE 60S acidic ribosomal protein P1 OS=Zea mays GN=RPP1A PE=1 SV=1
d2.comp56959_c0_seq1	4e-46	sp|Q9FIT9|HS217_ARATH 21.7 kDa class VI heat shock protein OS=Arabidopsis thaliana GN=HSP21.7 PE=2 SV=1
CL5370Contig1	0	sp|B3H672|PP317_ARATH Pentatricopeptide repeat-containing protein At4g17616 OS=Arabidopsis thaliana GN=At4g17616 PE=2 SV=1
con2.comp55360_c0_seq1	5e-173	sp|O80543|Y1280_ARATH Putative methyltransferase At1g22800 OS=Arabidopsis thaliana GN=At1g22800 PE=2 SV=2
con2.comp40442_c0_seq1	6e-11	sp|Q9SR44|LHTL2_ARATH Lysine histidine transporter-like 2 OS=Arabidopsis thaliana GN=At1g67640 PE=2 SV=1
con2.comp52259_c0_seq4	5e-28	sp|O22647|RS16_FRIAG 40S ribosomal protein S16 OS=Fritillaria agrestis GN=RPS16 PE=2 SV=1
d2.comp66970_c0_seq4	0	sp|P36428|SYA_ARATH Alanine--tRNA ligase OS=Arabidopsis thaliana GN=ALATS PE=1 SV=3
d2.comp61718_c0_seq30	3e-76	sp|Q9XI60|LPP2_ARATH Lipid phosphate phosphatase 2 OS=Arabidopsis thaliana GN=LPP2 PE=2 SV=1
con2.comp59085_c0_seq23	1e-09	sp|Q43793|G6PDC_TOBAC Glucose-6-phosphate 1-dehydrogenase, chloroplastic OS=Nicotiana tabacum PE=2 SV=1
d2.comp584000_c0_seq1	9e-15	sp|C0LGT6|EFR_ARATH LRR receptor-like serine/threonine-protein kinase EFR OS=Arabidopsis thaliana GN=EFR PE=1 SV=1
con2.comp8056_c0_seq1	4e-21	sp|P0C2Z3|ATPE_ORYSJ ATP synthase epsilon chain, chloroplastic OS=Oryza sativa subsp. japonica GN=atpE PE=3 SV=1
d2.comp22197_c0_seq1	2e-46	sp|Q37145|ACA1_ARATH Calcium-transporting ATPase 1, chloroplastic OS=Arabidopsis thaliana GN=ACA1 PE=1 SV=3
con2.comp47936_c0_seq1	3e-65	sp|Q9SMC4|DAD1_SOLLC Dolichyl-diphosphooligosaccharide--protein glycosyltransferase subunit DAD1 OS=Solanum lycopersicum GN=DAD1 PE=3 SV=1
con2.comp57984_c0_seq4	3e-42	sp|Q7Z2K6|ERMP1_HUMAN Endoplasmic reticulum metallopeptidase 1 OS=Homo sapiens GN=ERMP1 PE=1 SV=2
d2.comp45288_c0_seq1	3e-57	sp|P92959|RK24_ARATH 50S ribosomal protein L24, chloroplastic OS=Arabidopsis thaliana GN=RPL24 PE=2 SV=2
d2.comp65422_c1_seq2	0	sp|Q84N64|ARC5_ARATH Dynamin-like protein ARC5 OS=Arabidopsis thaliana GN=ARC5 PE=1 SV=2
CL18143Contig1	0	sp|F6HH45|TRM52_VITVI tRNA (guanine(37)-N1)-methyltransferase 2 OS=Vitis vinifera GN=VIT_11s0016g04350 PE=3 SV=1
CL18537Contig1	1e-10	sp|P0C8Q7|PP369_ARATH Pentatricopeptide repeat-containing protein At5g08305 OS=Arabidopsis thaliana GN=PCMP-E105 PE=2 SV=1
d2.comp886569_c0_seq1	2e-28	sp|Q56ZZ7|PLST4_ARATH Plastidic glucose transporter 4 OS=Arabidopsis thaliana GN=At5g16150 PE=1 SV=2
d2.comp54264_c0_seq1	5e-78	sp|Q94KL7|SILD_FORIN Secoisolariciresinol dehydrogenase (Fragment) OS=Forsythia intermedia PE=1 SV=1
con2.comp50133_c1_seq1	7e-49	sp|P51850|PDC1_PEA Pyruvate decarboxylase 1 OS=Pisum sativum GN=PDC1 PE=1 SV=1
con2.comp51823_c0_seq10	3e-06	sp|D2HWM5|RFWD3_AILME E3 ubiquitin-protein ligase RFWD3 OS=Ailuropoda melanoleuca GN=RFWD3 PE=3 SV=1
CL16393Contig1	6e-65	sp|Q8VXX9|BETL1_ARATH Bet1-like protein At4g14600 OS=Arabidopsis thaliana GN=At4g14600 PE=2 SV=1
con2.comp53967_c0_seq1	1e-173	sp|Q9S7X6|ACL5_ARATH Thermospermine synthase ACAULIS5 OS=Arabidopsis thaliana GN=ACL5 PE=1 SV=1
con2.comp58649_c0_seq5	1e-07	sp|F4I8B9|Y1501_ARATH Putative WEB family protein At1g65010, chloroplastic OS=Arabidopsis thaliana GN=At1g65010 PE=1 SV=1
CL3080Contig1	6e-43	sp|Q559T8|Y0701_DICDI Probable serine/threonine-protein kinase DDB_G0272282 OS=Dictyostelium discoideum GN=DDB_G0272282 PE=3 SV=1
d2.comp62073_c0_seq1	2e-123	sp|O82359|LCKB2_ARATH Sphingoid long-chain bases kinase 2, mitochondrial OS=Arabidopsis thaliana GN=LCKB2 PE=2 SV=1
con2.comp820544_c0_seq1	5e-35	sp|P28996|EF2_PARKE Elongation factor 2 OS=Parachlorella kessleri PE=2 SV=1
CL9092Contig1	0	sp|P37830|G6PD_SOLTU Glucose-6-phosphate 1-dehydrogenase, cytoplasmic isoform OS=Solanum tuberosum GN=G6PDH PE=2 SV=1
con2.comp56236_c0_seq4	5e-33	sp|Q9M643|CCI1_ARATH Cycloeucalenol cycloisomerase OS=Arabidopsis thaliana GN=CPI1 PE=2 SV=1
con2.comp58875_c0_seq3	2e-139	sp|F4I037|TBL7_ARATH Protein trichome berefringence-like 7 OS=Arabidopsis thaliana GN=TBL7 PE=3 SV=1
con2.comp57528_c0_seq2	3e-07	sp|Q06881|BCCP_NOSS1 Biotin carboxyl carrier protein of acetyl-CoA carboxylase OS=Nostoc sp. (strain PCC 7120 / UTEX 2576) GN=accB PE=1 SV=2
con2.comp47639_c1_seq1	3e-39	sp|P93733|PLDB1_ARATH Phospholipase D beta 1 OS=Arabidopsis thaliana GN=PLDBETA1 PE=2 SV=4
d2.comp65571_c0_seq5	2e-37	sp|Q9S9K4|ASPL2_ARATH Aspartic proteinase-like protein 2 OS=Arabidopsis thaliana GN=At1g65240 PE=1 SV=2
d2.comp60883_c0_seq1	9e-29	sp|Q54YW1|ELMOA_DICDI ELMO domain-containing protein A OS=Dictyostelium discoideum GN=elmoA PE=1 SV=1
CL4829Contig1	1e-39	sp|O81004|Y2287_ARATH GTP-binding protein At2g22870 OS=Arabidopsis thaliana GN=EMB2001 PE=2 SV=2
d2.comp214569_c0_seq1	3e-07	sp|Q9FYB7|RSZ32_ARATH Serine/arginine-rich splicing factor RS2Z32 OS=Arabidopsis thaliana GN=RS2Z32 PE=1 SV=1
d2.comp64821_c0_seq1	0	sp|Q9FJI5|G6PD6_ARATH Glucose-6-phosphate 1-dehydrogenase, cytoplasmic isoform 2 OS=Arabidopsis thaliana GN=ACG12 PE=1 SV=1
d2.comp60675_c0_seq1	2e-79	sp|P74038|RSMI_SYNY3 Ribosomal RNA small subunit methyltransferase I OS=Synechocystis sp. (strain PCC 6803 / Kazusa) GN=rsmI PE=3 SV=1
d2.comp62984_c0_seq11	7e-66	sp|O23310|NFYB3_ARATH Nuclear transcription factor Y subunit B-3 OS=Arabidopsis thaliana GN=NFYB3 PE=2 SV=1
con2.comp50220_c0_seq2	2e-66	sp|Q8VYP9|ICML1_ARATH Probable isoprenylcysteine alpha-carbonyl methylesterase ICMEL1 OS=Arabidopsis thaliana GN=ICMEL1 PE=2 SV=1
con2.comp60350_c0_seq2	1e-102	sp|O65238|Y5537_ARATH G-type lectin S-receptor-like serine/threonine-protein kinase At5g35370 OS=Arabidopsis thaliana GN=At5g35370 PE=2 SV=2
d2.comp60197_c0_seq1	4e-84	sp|P83332|TLP1_PRUPE Thaumatin-like protein 1 OS=Prunus persica PE=2 SV=1
con2.comp50191_c1_seq2	1e-25	sp|Q9LDD1|BRG3_ARATH Probable BOI-related E3 ubiquitin-protein ligase 3 OS=Arabidopsis thaliana GN=BRG3 PE=1 SV=1
con2.comp51845_c0_seq28	1e-08	sp|Q94JM3|ARFB_ARATH Auxin response factor 2 OS=Arabidopsis thaliana GN=ARF2 PE=1 SV=2
d2.comp53438_c0_seq1	0	sp|F4IF99|LPXB_ARATH Probable lipid-A-disaccharide synthase, mitochondrial OS=Arabidopsis thaliana GN=LPXB PE=2 SV=1
con2.comp51133_c0_seq10	4e-27	sp|Q6DG43|UBTD2_DANRE Ubiquitin domain-containing protein 2 OS=Danio rerio GN=ubtd2 PE=2 SV=1
con2.comp57647_c0_seq10	5e-22	sp|Q9C8E7|GLR33_ARATH Glutamate receptor 3.3 OS=Arabidopsis thaliana GN=GLR3.3 PE=2 SV=1
con2.comp52854_c0_seq11	8e-63	sp|O22582|H2B_GOSHI Histone H2B OS=Gossypium hirsutum GN=HIS2B PE=2 SV=3
con2.comp59505_c0_seq5	8e-84	sp|Q9UBV2|SE1L1_HUMAN Protein sel-1 homolog 1 OS=Homo sapiens GN=SEL1L PE=1 SV=3
con2.comp56349_c0_seq4	1e-86	sp|Q8GZ38|UNE10_ARATH Transcription factor UNE10 OS=Arabidopsis thaliana GN=UNE10 PE=2 SV=1
d2.comp63047_c1_seq9	3e-11	sp|Q9S736|OBE1_ARATH Protein OBERON 1 OS=Arabidopsis thaliana GN=OBE1 PE=1 SV=1
con2.comp23864_c0_seq1	2e-22	sp|Q962Q5|RS25_SPOFR 40S ribosomal protein S25 OS=Spodoptera frugiperda GN=RpS25 PE=3 SV=1
d2.comp65089_c0_seq9	1e-11	sp|Q99614|TTC1_HUMAN Tetratricopeptide repeat protein 1 OS=Homo sapiens GN=TTC1 PE=1 SV=1
d2.comp66547_c0_seq39	2e-14	sp|P36525|RM24_YEAST 54S ribosomal protein L24, mitochondrial OS=Saccharomyces cerevisiae (strain ATCC 204508 / S288c) GN=MRPL24 PE=1 SV=2
d2.comp59593_c0_seq1	2e-07	sp|Q9SUQ8|DIR6_ARATH Dirigent protein 6 OS=Arabidopsis thaliana GN=DIR6 PE=1 SV=1
CL12629Contig1	4e-19	sp|Q56YP2|PI5K1_ARATH Phosphatidylinositol 4-phosphate 5-kinase 1 OS=Arabidopsis thaliana GN=PIP5K1 PE=1 SV=1
con2.comp52955_c0_seq1	2e-10	sp|Q3AF07|DNAJ_CARHZ Chaperone protein DnaJ OS=Carboxydothermus hydrogenoformans (strain Z-2901 / DSM 6008) GN=dnaJ PE=3 SV=1
CL17098Contig1	2e-75	sp|Q9SJ81|FLA7_ARATH Fasciclin-like arabinogalactan protein 7 OS=Arabidopsis thaliana GN=FLA7 PE=1 SV=1
CL5869Contig1	5e-36	sp|Q0WVW7|RQL5_ARATH ATP-dependent DNA helicase Q-like 5 OS=Arabidopsis thaliana GN=RECQL5 PE=2 SV=2
d2.comp58967_c0_seq5	1e-14	sp|Q9Y305|ACOT9_HUMAN Acyl-coenzyme A thioesterase 9, mitochondrial OS=Homo sapiens GN=ACOT9 PE=1 SV=2
d2.comp64245_c0_seq8	0	sp|Q9ZVN2|Y1457_ARATH Acyltransferase-like protein At1g54570, chloroplastic OS=Arabidopsis thaliana GN=At1g54570 PE=1 SV=1
con2.comp58155_c0_seq2	5e-31	sp|Q9SNC3|FLA4_ARATH Fasciclin-like arabinogalactan protein 4 OS=Arabidopsis thaliana GN=FLA4 PE=1 SV=1
d2.comp60681_c0_seq2	5e-16	sp|Q8LDV3|Y4320_ARATH Uncharacterized protein At4g13200, chloroplastic OS=Arabidopsis thaliana GN=At4g13200 PE=1 SV=2
con2.comp1273467_c0_seq1	1e-08	sp|Q10343|AAKG_SCHPO 5'-AMP-activated protein kinase subunit gamma OS=Schizosaccharomyces pombe (strain 972 / ATCC 24843) GN=cbs2 PE=1 SV=2
con2.comp52285_c0_seq3	9e-161	sp|Q8RWV3|CCL11_ARATH Cyclin-L1-1 OS=Arabidopsis thaliana GN=CYCL1-1 PE=2 SV=2
CL457Contig2	6e-131	sp|Q5ZA07|C3H41_ORYSJ E3 ubiquitin-protein ligase makorin OS=Oryza sativa subsp. japonica GN=MKRN PE=2 SV=1
con2.comp53263_c1_seq5	8e-08	sp|Q9ZQI8|NLTL2_ARATH Non-specific lipid-transfer protein-like protein At2g13820 OS=Arabidopsis thaliana GN=At2g13820 PE=1 SV=1
d2.comp60996_c0_seq1	7e-97	sp|Q9M2C8|PP291_ARATH Pentatricopeptide repeat-containing protein At3g61360 OS=Arabidopsis thaliana GN=At3g61360 PE=2 SV=1
d2.comp64051_c0_seq1	2e-55	sp|Q7KWX9|EXOS3_DICDI Putative exosome complex component rrp40 OS=Dictyostelium discoideum GN=exosc3 PE=3 SV=1
d2.comp61227_c0_seq1	2e-53	sp|Q8LAL2|IAA26_ARATH Auxin-responsive protein IAA26 OS=Arabidopsis thaliana GN=IAA26 PE=1 SV=2
d2.comp20051_c1_seq1	1e-46	sp|Q94F62|BAK1_ARATH BRASSINOSTEROID INSENSITIVE 1-associated receptor kinase 1 OS=Arabidopsis thaliana GN=BAK1 PE=1 SV=2
con2.comp58180_c0_seq6	5e-42	sp|Q9LR47|IP5P3_ARATH Type I inositol 1,4,5-trisphosphate 5-phosphatase CVP2 OS=Arabidopsis thaliana GN=CVP2 PE=1 SV=2
d2.comp60664_c0_seq1	5e-159	sp|Q9ZVK1|XTH10_ARATH Probable xyloglucan endotransglucosylase/hydrolase protein 10 OS=Arabidopsis thaliana GN=XTH10 PE=2 SV=1
d2.comp63934_c0_seq1	0	sp|Q7XZQ6|FLS_PETCR Flavonol synthase/flavanone 3-hydroxylase OS=Petroselinum crispum GN=FLS PE=1 SV=1
d2.comp143_c0_seq1	9e-94	sp|P19824|KPPR_CHLRE Phosphoribulokinase, chloroplastic OS=Chlamydomonas reinhardtii GN=PRKA PE=1 SV=1
d2.comp4113_c0_seq1	8e-179	sp|P48618|FAD3C_BRANA Omega-3 fatty acid desaturase, chloroplastic (Fragment) OS=Brassica napus GN=FAD7 PE=2 SV=1
CL15059Contig1	3e-06	sp|Q55874|Y103_SYNY3 Uncharacterized protein sll0103 OS=Synechocystis sp. (strain PCC 6803 / Kazusa) GN=sll0103 PE=4 SV=1
d2.comp58631_c0_seq1	0	sp|Q38854|DXS_ARATH 1-deoxy-D-xylulose-5-phosphate synthase, chloroplastic OS=Arabidopsis thaliana GN=DXS PE=1 SV=2
con2.comp539275_c0_seq1	1e-38	sp|Q9XEK7|RS16_TORRU 40S ribosomal protein S16 OS=Tortula ruralis GN=RPS16 PE=2 SV=1
CL18725Contig1	7e-25	sp|Q55CU8|RSC5_DICDI Random slug protein 5 OS=Dictyostelium discoideum GN=rsc5 PE=2 SV=1
d2.comp66613_c0_seq1	0	sp|Q9SA27|RH36_ARATH DEAD-box ATP-dependent RNA helicase 36 OS=Arabidopsis thaliana GN=RH36 PE=2 SV=1
d2.comp64559_c0_seq9	1e-26	sp|Q2MHE4|HT1_ARATH Serine/threonine-protein kinase HT1 OS=Arabidopsis thaliana GN=HT1 PE=1 SV=1
con2.comp1050125_c0_seq1	1e-24	sp|Q09765|UBA3_SCHPO NEDD8-activating enzyme E1 catalytic subunit OS=Schizosaccharomyces pombe (strain 972 / ATCC 24843) GN=uba3 PE=1 SV=1
con2.comp59015_c0_seq2	2e-117	sp|Q9ZPR4|MRS25_ARATH Magnesium transporter MRS2-5 OS=Arabidopsis thaliana GN=MRS2-5 PE=1 SV=1
con2.comp50523_c0_seq1	6e-10	sp|Q9STF9|PP266_ARATH Pentatricopeptide repeat-containing protein At3g46870 OS=Arabidopsis thaliana GN=At3g46870 PE=1 SV=1
con2.comp59245_c0_seq6	1e-117	sp|B9EXZ6|BAT1_ORYSJ Amino-acid permease BAT1 homolog OS=Oryza sativa subsp. japonica GN=BAT1 PE=2 SV=1
con2.comp49320_c0_seq1	2e-22	sp|Q3HRP0|CNBL7_ORYSJ Calcineurin B-like protein 7 OS=Oryza sativa subsp. japonica GN=CBL7 PE=2 SV=1
d2.comp62495_c1_seq1	0	sp|O49675|CCD4_ARATH Probable carotenoid cleavage dioxygenase 4, chloroplastic OS=Arabidopsis thaliana GN=CCD4 PE=1 SV=1
con2.comp57044_c0_seq3	7e-23	sp|Q04832|HEXP_LEIMA DNA-binding protein HEXBP OS=Leishmania major GN=HEXBP PE=4 SV=1
d2.comp62515_c1_seq1	0	sp|P30171|ACT11_SOLTU Actin-97 OS=Solanum tuberosum GN=AC97 PE=1 SV=1
con2.comp452985_c0_seq1	6e-10	sp|Q39617|POR_CHLRE Protochlorophyllide reductase, chloroplastic OS=Chlamydomonas reinhardtii GN=PORA PE=1 SV=1
d2.comp61959_c0_seq1	2e-12	sp|Q9NXW2|DJB12_HUMAN DnaJ homolog subfamily B member 12 OS=Homo sapiens GN=DNAJB12 PE=1 SV=4
CL4687Contig1	1e-113	sp|O80362|RK10_TOBAC 50S ribosomal protein L10, chloroplastic OS=Nicotiana tabacum GN=RPL10 PE=2 SV=1
d2.comp55517_c0_seq1	1e-30	sp|Q38799|ODPB1_ARATH Pyruvate dehydrogenase E1 component subunit beta-1, mitochondrial OS=Arabidopsis thaliana GN=PDH2 PE=1 SV=2
con2.comp708951_c0_seq1	3e-22	sp|Q9SI53|PP147_ARATH Pentatricopeptide repeat-containing protein At2g03880, mitochondrial OS=Arabidopsis thaliana GN=PCMP-H44 PE=2 SV=1
con2.comp50319_c0_seq2	0	sp|Q6NKW9|E138_ARATH Glucan endo-1,3-beta-glucosidase 8 OS=Arabidopsis thaliana GN=At1g64760 PE=1 SV=2
con2.comp293818_c0_seq1	2e-22	sp|Q9M9W1|RL222_ARATH 60S ribosomal protein L22-2 OS=Arabidopsis thaliana GN=RPL22B PE=2 SV=1
CL2Contig56	0	sp|O04857|PP12_TOBAC Serine/threonine-protein phosphatase PP1 isozyme 2 OS=Nicotiana tabacum GN=NPP2 PE=2 SV=1
d2.comp61314_c0_seq1	4e-115	sp|P28186|RAE1C_ARATH Ras-related protein RABE1c OS=Arabidopsis thaliana GN=RABE1C PE=1 SV=1
d2.comp63797_c0_seq1	0	sp|Q9FE17|SIR1_ARATH NAD-dependent protein deacetylase SRT1 OS=Arabidopsis thaliana GN=SRT1 PE=2 SV=1
CL1781Contig1	6e-50	sp|Q9SF23|FOLB1_ARATH Dihydroneopterin aldolase OS=Arabidopsis thaliana GN=FOLB1 PE=1 SV=1
con2.comp57758_c0_seq6	7e-129	sp|P51567|AFC2_ARATH Serine/threonine-protein kinase AFC2 OS=Arabidopsis thaliana GN=AFC2 PE=1 SV=1
d2.comp63177_c0_seq1	3e-118	sp|Q8GWR0|COX11_ARATH Cytochrome c oxidase assembly protein COX11, mitochondrial OS=Arabidopsis thaliana GN=COX11 PE=2 SV=1
con2.comp7806_c0_seq1	8e-11	sp|Q65CJ7|HPPR_PLESU Hydroxyphenylpyruvate reductase OS=Plectranthus scutellarioides GN=HPPR PE=1 SV=2
CL220Contig3	2e-15	sp|Q9SD53|Y3720_ARATH UPF0481 protein At3g47200 OS=Arabidopsis thaliana GN=At3g47200 PE=1 SV=1
CL2475Contig1	2e-128	sp|A2YBX5|G11A_ORYSI Protein kinase G11A OS=Oryza sativa subsp. indica GN=OsI_021818 PE=2 SV=1
d2.comp64664_c0_seq4	6e-48	sp|B9DHD7|VAP22_ARATH Vesicle-associated protein 2-2 OS=Arabidopsis thaliana GN=PVA22 PE=1 SV=1
CL8322Contig1	1e-17	sp|O14270|FHL1_SCHPO Fork head transcription factor 1 OS=Schizosaccharomyces pombe (strain 972 / ATCC 24843) GN=fhl1 PE=4 SV=2
con2.comp59994_c0_seq15	1e-14	sp|Q9M2A1|PP263_ARATH Pentatricopeptide repeat-containing protein At3g42630 OS=Arabidopsis thaliana GN=At3g42630 PE=2 SV=2
CL18488Contig1	2e-170	sp|Q9FYF9|FB76_ARATH F-box protein At1g67340 OS=Arabidopsis thaliana GN=At1g67340 PE=1 SV=1
con2.comp710758_c0_seq1	2e-22	sp|Q9LZH9|RL7A2_ARATH 60S ribosomal protein L7a-2 OS=Arabidopsis thaliana GN=RPL7AB PE=1 SV=1
d2.comp60408_c0_seq1	0	sp|P52425|GPDA_CUPLA Glycerol-3-phosphate dehydrogenase [NAD(+)] OS=Cuphea lanceolata GN=GPDH PE=2 SV=1
con2.comp57002_c0_seq10	0	sp|B5X4Z4|NAGS2_ARATH Probable amino-acid acetyltransferase NAGS2, chloroplastic OS=Arabidopsis thaliana GN=NAGS2 PE=2 SV=1
d2.comp394304_c0_seq1	4e-42	sp|Q42059|GUN6_ARATH Endoglucanase 6 OS=Arabidopsis thaliana GN=At1g64390 PE=2 SV=2
con2.comp52825_c1_seq2	2e-110	sp|Q6VBB2|HFA2B_ORYSJ Heat stress transcription factor A-2b OS=Oryza sativa subsp. japonica GN=HSFA2B PE=2 SV=1
con2.comp251601_c0_seq1	5e-75	sp|P85194|PSBO_HELAN Oxygen-evolving enhancer protein 1, chloroplastic OS=Helianthus annuus GN=PSBO PE=1 SV=1
con2.comp4986_c0_seq1	5e-07	sp|Q6MYX6|QUTD_ASPFU Probable quinate permease OS=Neosartorya fumigata (strain ATCC MYA-4609 / Af293 / CBS 101355 / FGSC A1100) GN=qutD PE=3 SV=1
d2.comp848936_c0_seq1	2e-30	sp|Q9M8Y0|SEC_ARATH Probable UDP-N-acetylglucosamine--peptide N-acetylglucosaminyltransferase SEC OS=Arabidopsis thaliana GN=SEC PE=2 SV=1
CL11996Contig1	1e-17	sp|Q8L7A4|AGD11_ARATH Probable ADP-ribosylation factor GTPase-activating protein AGD11 OS=Arabidopsis thaliana GN=AGD11 PE=2 SV=1
con2.comp56161_c0_seq9	2e-15	sp|Q9LUR0|CNDH2_ARATH Condensin-2 complex subunit H2 OS=Arabidopsis thaliana GN=CAPH2 PE=2 SV=1
d2.comp63576_c0_seq4	2e-25	sp|Q5FWN8|DNJ6A_XENLA DnaJ homolog subfamily B member 6-A OS=Xenopus laevis GN=dnajb6-a PE=2 SV=1
d2.comp67160_c0_seq13	8e-62	sp|Q9SV09|C3H46_ARATH Zinc finger CCCH domain-containing protein 46 OS=Arabidopsis thaliana GN=At3g51950 PE=1 SV=1
con2.comp54196_c0_seq18	4e-82	sp|O23693|MLO4_ARATH MLO-like protein 4 OS=Arabidopsis thaliana GN=MLO4 PE=2 SV=2
d2.comp46414_c0_seq1	0	sp|Q6SZ87|NAT11_ARATH Nucleobase-ascorbate transporter 11 OS=Arabidopsis thaliana GN=NAT11 PE=2 SV=1
con2.comp2825_c0_seq1	5e-13	sp|Q10S72|4CLL4_ORYSJ 4-coumarate--CoA ligase-like 4 OS=Oryza sativa subsp. japonica GN=4CLL4 PE=2 SV=1
con2.comp57673_c0_seq2	4e-167	sp|Q8L4Y2|LPAT4_ARATH Probable 1-acyl-sn-glycerol-3-phosphate acyltransferase 4 OS=Arabidopsis thaliana GN=LPAT4 PE=2 SV=1
con2.comp54249_c0_seq7	8e-21	sp|Q9FGJ4|ACPM3_ARATH Acyl carrier protein 3, mitochondrial OS=Arabidopsis thaliana GN=MTACP2 PE=2 SV=1
d2.comp193565_c0_seq1	4e-09	sp|Q9CR41|HYPK_MOUSE Huntingtin-interacting protein K OS=Mus musculus GN=Hypk PE=2 SV=2
d2.comp53373_c0_seq2	3e-98	sp|Q94F47|UBC28_ARATH Ubiquitin-conjugating enzyme E2 28 OS=Arabidopsis thaliana GN=UBC28 PE=2 SV=1
d2.comp67493_c1_seq1	5e-81	sp|Q54I81|EI2BA_DICDI Translation initiation factor eIF-2B subunit alpha OS=Dictyostelium discoideum GN=eif2b1 PE=3 SV=1
con2.comp54552_c0_seq9	4e-128	sp|Q9SRS9|CHIP_ARATH E3 ubiquitin-protein ligase CHIP OS=Arabidopsis thaliana GN=CHIP PE=1 SV=1
con2.comp55488_c1_seq19	1e-08	sp|Q8W1X2|PDXK_ARATH Pyridoxal kinase OS=Arabidopsis thaliana GN=PK PE=1 SV=2
d2.comp59977_c0_seq2	6e-178	sp|Q94EI9|PT314_ARATH Probable sugar phosphate/phosphate translocator At3g14410 OS=Arabidopsis thaliana GN=At3g14410 PE=2 SV=1
d2.comp43678_c0_seq1	4e-76	sp|A9TIK2|PURA2_PHYPA Adenylosuccinate synthetase 2, chloroplastic OS=Physcomitrella patens subsp. patens GN=PURA2 PE=3 SV=1
con2.comp45503_c0_seq1	2e-43	sp|O65373|BAG5_ARATH BAG family molecular chaperone regulator 5, mitochondrial OS=Arabidopsis thaliana GN=BAG5 PE=1 SV=1
d2.comp59550_c0_seq5	2e-16	sp|P14009|14KD_DAUCA 14 kDa proline-rich protein DC2.15 OS=Daucus carota PE=2 SV=1
d2.comp55874_c0_seq2	1e-11	sp|Q03363|DNJH1_ALLPO DnaJ protein homolog 1 (Fragment) OS=Allium porrum GN=DNAJ1 PE=2 SV=1
con2.comp57272_c0_seq1	3e-34	sp|O05413|2NPD_BACSU Probable nitronate monooxygenase OS=Bacillus subtilis (strain 168) GN=yrpB PE=3 SV=1
d2.comp57182_c0_seq16	3e-36	sp|Q8GXL7|GAT24_ARATH GATA transcription factor 24 OS=Arabidopsis thaliana GN=GATA24 PE=2 SV=2
con2.comp52639_c0_seq2	0	sp|O49434|AAH_ARATH Allantoate deiminase OS=Arabidopsis thaliana GN=AAH PE=1 SV=2
d2.comp1202863_c0_seq1	7e-55	sp|Q70G58|NTRC_ORYSJ Thioredoxin reductase NTRC OS=Oryza sativa subsp. japonica GN=Os07g0657900 PE=1 SV=2
con2.comp472370_c0_seq1	2e-27	sp|Q9SMZ2|PP347_ARATH Pentatricopeptide repeat-containing protein At4g33170 OS=Arabidopsis thaliana GN=PCMP-H53 PE=3 SV=1
con2.comp57678_c0_seq2	2e-152	sp|Q5M759|VP221_ARATH Vacuolar protein sorting-associated protein 22 homolog 1 OS=Arabidopsis thaliana GN=VP22-1 PE=2 SV=2
con2.comp60421_c0_seq3	3e-24	sp|Q54U63|LVSC_DICDI BEACH domain-containing protein lvsC OS=Dictyostelium discoideum GN=lvsC PE=4 SV=2
d2.comp59860_c1_seq1	2e-101	sp|Q0WRJ7|FK202_ARATH Peptidyl-prolyl cis-trans isomerase FKBP20-2, chloroplastic OS=Arabidopsis thaliana GN=FKBP20-2 PE=1 SV=1
d2.comp33395_c0_seq1	2e-50	sp|Q7XL03|CLPD2_ORYSJ Chaperone protein ClpD2, chloroplastic OS=Oryza sativa subsp. japonica GN=CLPD2 PE=2 SV=2
d2.comp63881_c0_seq14	0	sp|Q67XQ0|Y4424_ARATH DUF21 domain-containing protein At4g14240 OS=Arabidopsis thaliana GN=CBSDUF1 PE=2 SV=1
d2.comp66538_c0_seq4	2e-76	sp|Q9C658|DCP5_ARATH Protein decapping 5 OS=Arabidopsis thaliana GN=DCP5 PE=1 SV=1
d2.comp64302_c0_seq5	0	sp|Q9BZJ0|CRNL1_HUMAN Crooked neck-like protein 1 OS=Homo sapiens GN=CRNKL1 PE=1 SV=4
d2.comp712691_c0_seq1	9e-08	sp|Q9FHX3|LRKS6_ARATH L-type lectin-domain containing receptor kinase S.6 OS=Arabidopsis thaliana GN=LECRKS6 PE=2 SV=1
CL18475Contig1	9e-14	sp|P51907|EAA3_RAT Excitatory amino acid transporter 3 OS=Rattus norvegicus GN=Slc1a1 PE=1 SV=1
con2.comp58843_c0_seq7	2e-63	sp|O55236|MCE1_MOUSE mRNA-capping enzyme OS=Mus musculus GN=Rngtt PE=1 SV=1
CL4256Contig1	2e-125	sp|Q0WKY2|CCR4E_ARATH Carbon catabolite repressor protein 4 homolog 5 OS=Arabidopsis thaliana GN=CCR4-5 PE=2 SV=2
con2.comp50487_c0_seq37	5e-103	sp|Q3ECP7|ERDL5_ARATH Sugar transporter ERD6-like 5 OS=Arabidopsis thaliana GN=At1g54730 PE=2 SV=2
con2.comp55056_c0_seq7	8e-20	sp|Q8BZI6|GUCD1_MOUSE Protein GUCD1 OS=Mus musculus GN=Gucd1 PE=2 SV=2
con2.comp48196_c0_seq3	8e-42	sp|O65282|CH10C_ARATH 20 kDa chaperonin, chloroplastic OS=Arabidopsis thaliana GN=CPN21 PE=1 SV=2
CL16860Contig1	1e-23	sp|Q47LK4|RL24_THEFY 50S ribosomal protein L24 OS=Thermobifida fusca (strain YX) GN=rplX PE=3 SV=1
d2.comp61871_c0_seq3	5e-08	sp|Q05001|NCPR_CATRO NADPH--cytochrome P450 reductase OS=Catharanthus roseus GN=CPR PE=2 SV=1
CL556Contig1	1e-128	sp|A6U7U8|CLPX_SINMW ATP-dependent Clp protease ATP-binding subunit ClpX OS=Sinorhizobium medicae (strain WSM419) GN=clpX PE=3 SV=1
d2.comp56956_c1_seq1	0	sp|Q70DU8|AL3H1_ARATH Aldehyde dehydrogenase family 3 member H1 OS=Arabidopsis thaliana GN=ALDH3H1 PE=2 SV=2
d2.comp65255_c0_seq2	1e-128	sp|A7PZL3|PGLR_VITVI Probable polygalacturonase OS=Vitis vinifera GN=GSVIVT00026920001 PE=1 SV=1
d2.comp550667_c0_seq1	1e-25	sp|P55217|METB_ARATH Cystathionine gamma-synthase, chloroplastic OS=Arabidopsis thaliana GN=CGS1 PE=2 SV=3
con2.comp605482_c0_seq1	1e-12	sp|Q04960|DNJH_CUCSA DnaJ protein homolog OS=Cucumis sativus GN=DNAJ1 PE=2 SV=1
con2.comp57727_c0_seq1	1e-10	sp|Q9USQ4|SIM3_SCHPO NASP-related protein sim3 OS=Schizosaccharomyces pombe (strain 972 / ATCC 24843) GN=sim3 PE=1 SV=1
con2.comp59822_c0_seq1	1e-07	sp|Q26430|ABDA_MANSE Homeobox protein abdominal-A homolog (Fragment) OS=Manduca sexta GN=ABD-A PE=3 SV=1
con2.comp56587_c0_seq3	2e-07	sp|Q9Z1N9|UN13B_MOUSE Protein unc-13 homolog B OS=Mus musculus GN=Unc13b PE=2 SV=2
d2.comp60214_c0_seq7	2e-32	sp|Q9SAH9|CCR2_ARATH Cinnamoyl-CoA reductase 2 OS=Arabidopsis thaliana GN=CCR2 PE=1 SV=1
CL8849Contig1	4e-102	sp|D1I234|DRE2_VITVI Anamorsin homolog OS=Vitis vinifera GN=VIT_01s0010g01180 PE=3 SV=1
d2.comp64413_c0_seq24	8e-48	sp|O24367|TUR2_SPIPO Pleiotropic drug resistance protein TUR2 OS=Spirodela polyrhiza GN=TUR2 PE=1 SV=1
con2.comp56683_c0_seq20	1e-09	sp|A2RVM0|TIC32_ARATH Short-chain dehydrogenase TIC 32, chloroplastic OS=Arabidopsis thaliana GN=TIC32 PE=2 SV=1
d2.comp64146_c0_seq1	4e-140	sp|Q9XGW1|AGO10_ARATH Protein argonaute 10 OS=Arabidopsis thaliana GN=AGO10 PE=2 SV=1
d2.comp54544_c0_seq1	4e-34	sp|Q7XLP4|Y4869_ORYSJ B3 domain-containing protein Os04g0386900 OS=Oryza sativa subsp. japonica GN=Os04g0386900 PE=2 SV=3
d2.comp62239_c0_seq36	3e-12	sp|Q05865|FOLC_BACSU Folylpolyglutamate synthase OS=Bacillus subtilis (strain 168) GN=folC PE=3 SV=2
con2.comp44937_c0_seq2	5e-22	sp|Q5I7K3|RS29_WHEAT 40S ribosomal protein S29 OS=Triticum aestivum GN=RPS29 PE=1 SV=1
con2.comp8285_c0_seq1	9e-09	sp|O81832|Y4729_ARATH G-type lectin S-receptor-like serine/threonine-protein kinase At4g27290 OS=Arabidopsis thaliana GN=At4g27290 PE=3 SV=4
con2.comp59081_c0_seq14	0	sp|P93306|NDUS2_ARATH NADH dehydrogenase [ubiquinone] iron-sulfur protein 2 OS=Arabidopsis thaliana GN=NAD7 PE=1 SV=2
d2.comp67165_c0_seq9	2e-19	sp|Q96I24|FUBP3_HUMAN Far upstream element-binding protein 3 OS=Homo sapiens GN=FUBP3 PE=1 SV=2
d2.comp47938_c0_seq2	2e-14	sp|Q55A45|RSMB_DICDI Small nuclear ribonucleoprotein-associated protein B OS=Dictyostelium discoideum GN=snrpb PE=3 SV=1
CL16190Contig1	2e-06	sp|Q9SU30|CPR30_ARATH F-box protein CPR30 OS=Arabidopsis thaliana GN=CPR30 PE=1 SV=2
d2.comp58641_c0_seq2	4e-07	sp|Q9ASV6|RR20_ARATH 30S ribosomal protein S20, chloroplastic OS=Arabidopsis thaliana GN=RPS20 PE=2 SV=1
con2.comp683895_c0_seq1	1e-11	sp|P08770|TRA1_MAIZE Putative AC transposase OS=Zea mays PE=2 SV=2
con2.comp56700_c0_seq7	2e-33	sp|Q88C93|ALGC_PSEPK Phosphomannomutase/phosphoglucomutase OS=Pseudomonas putida (strain KT2440) GN=algC PE=3 SV=1
con2.comp57512_c0_seq13	3e-53	sp|Q0WSN2|DAR2_ARATH Protein DA1-related 2 OS=Arabidopsis thaliana GN=DAR2 PE=2 SV=1
CL3072Contig1	2e-51	sp|Q53YF3|SPC3B_ARATH Signal peptidase complex subunit 3B OS=Arabidopsis thaliana GN=At5g27430 PE=2 SV=1
d2.comp60467_c0_seq1	4e-161	sp|Q84L30|RD23D_ARATH Ubiquitin receptor RAD23d OS=Arabidopsis thaliana GN=RAD23D PE=1 SV=2
d2.comp67037_c0_seq4	1e-15	sp|Q42404|RU17_ARATH U1 small nuclear ribonucleoprotein 70 kDa OS=Arabidopsis thaliana GN=RNU1 PE=1 SV=1
d2.comp66981_c1_seq1	7e-57	sp|Q91YT7|YTHD2_MOUSE YTH domain-containing family protein 2 OS=Mus musculus GN=Ythdf2 PE=2 SV=1
d2.comp65871_c0_seq1	0	sp|Q40541|NPK1_TOBAC Mitogen-activated protein kinase kinase kinase NPK1 OS=Nicotiana tabacum GN=NPK1 PE=1 SV=1
con2.comp43823_c1_seq1	2e-90	sp|Q9SL95|MOT1_ARATH Molybdate transporter 1 OS=Arabidopsis thaliana GN=MOT1 PE=1 SV=1
CL19030Contig1	2e-13	sp|Q7ZW78|RN181_DANRE E3 ubiquitin-protein ligase RNF181 OS=Danio rerio GN=rnf181 PE=2 SV=2
d2.comp56097_c0_seq1	6e-127	sp|Q8GWK2|AP2L4_ARATH AP2-like ethylene-responsive transcription factor At2g41710 OS=Arabidopsis thaliana GN=At2g41710 PE=2 SV=2
con2.comp56367_c1_seq5	2e-74	sp|Q9LEW0|UBP22_ARATH Ubiquitin carboxyl-terminal hydrolase 22 OS=Arabidopsis thaliana GN=UBP22 PE=2 SV=1
CL745Contig1	4e-88	sp|Q8RY67|WAKLO_ARATH Wall-associated receptor kinase-like 14 OS=Arabidopsis thaliana GN=WAKL14 PE=2 SV=2
d2.comp63254_c0_seq17	1e-06	sp|P92555|M1250_ARATH Uncharacterized mitochondrial protein AtMg01250 OS=Arabidopsis thaliana GN=AtMg01250 PE=4 SV=1
con2.comp423925_c0_seq1	9e-35	sp|Q8GY79|DRB5_ARATH Double-stranded RNA-binding protein 5 OS=Arabidopsis thaliana GN=DRB5 PE=1 SV=1
con2.comp15599_c0_seq1	1e-12	sp|P23141|EST1_HUMAN Liver carboxylesterase 1 OS=Homo sapiens GN=CES1 PE=1 SV=2
con2.comp153_c0_seq1	5e-34	sp|O80929|RL361_ARATH 60S ribosomal protein L36-1 OS=Arabidopsis thaliana GN=RPL36A PE=2 SV=1
d2.comp558348_c0_seq1	3e-14	sp|Q9SQT8|DHQSD_ARATH Bifunctional 3-dehydroquinate dehydratase/shikimate dehydrogenase, chloroplastic OS=Arabidopsis thaliana GN=EMB3004 PE=1 SV=1
d2.comp66754_c0_seq1	0	sp|Q9LHQ7|MCES1_ARATH mRNA cap guanine-N7 methyltransferase 1 OS=Arabidopsis thaliana GN=At3g20650 PE=2 SV=1
d2.comp66019_c0_seq2	7e-19	sp|Q9EPI0|XYLT2_RAT Xylosyltransferase 2 OS=Rattus norvegicus GN=Xylt2 PE=2 SV=1
con2.comp51964_c0_seq1	5e-169	sp|Q9SIN2|TBL39_ARATH Protein trichome birefringence-like 39 OS=Arabidopsis thaliana GN=TBL39 PE=2 SV=1
CL11931Contig1	8e-156	sp|Q6DEL2|CLPT1_DANRE Cleft lip and palate transmembrane protein 1 homolog OS=Danio rerio GN=clptm1 PE=2 SV=1
CL273Contig1	2e-110	sp|Q9LQQ2|RA51D_ARATH DNA repair protein RAD51 homolog 4 OS=Arabidopsis thaliana GN=RAD51D PE=2 SV=2
d2.comp1196681_c0_seq1	1e-09	sp|Q9LV93|AB5F_ARATH ABC transporter F family member 5 OS=Arabidopsis thaliana GN=ABCF5 PE=2 SV=1
d2.comp63870_c0_seq1	4e-07	sp|Q2KIP8|HACD2_BOVIN Very-long-chain (3R)-3-hydroxyacyl-[acyl-carrier protein] dehydratase 2 OS=Bos taurus GN=PTPLB PE=2 SV=2
con2.comp805085_c0_seq1	2e-17	sp|Q9SV83|Y4103_ARATH Probable receptor-like protein kinase At4g10390 OS=Arabidopsis thaliana GN=At4g10390 PE=2 SV=1
d2.comp59210_c0_seq3	3e-85	sp|Q9FYC1|CHX4_ARATH Cation/H(+) antiporter 4 OS=Arabidopsis thaliana GN=CHX4 PE=2 SV=1
CL317Contig2	0	sp|Q5W274|PDR3_TOBAC Pleiotropic drug resistance protein 3 OS=Nicotiana tabacum GN=PDR3 PE=2 SV=1
con2.comp53715_c0_seq2	2e-39	sp|P44331|RBSK_HAEIN Ribokinase OS=Haemophilus influenzae (strain ATCC 51907 / DSM 11121 / KW20 / Rd) GN=rbsK PE=3 SV=1
d2.comp51997_c0_seq1	1e-79	sp|Q54Y85|DPOE2_DICDI DNA polymerase epsilon subunit 2 OS=Dictyostelium discoideum GN=pole2 PE=3 SV=1
d2.comp55261_c0_seq1	3e-165	sp|Q7DNC3|MPCP1_ARATH Mitochondrial phosphate carrier protein 1, mitochondrial OS=Arabidopsis thaliana GN=MPT1 PE=2 SV=1
d2.comp67295_c0_seq2	0	sp|O64688|ODPB3_ARATH Pyruvate dehydrogenase E1 component subunit beta-3, chloroplastic OS=Arabidopsis thaliana GN=E1-BETA-2 PE=2 SV=1
d2.comp62202_c0_seq1	0	sp|Q9FKS8|LHT1_ARATH Lysine histidine transporter 1 OS=Arabidopsis thaliana GN=LHT1 PE=1 SV=1
con2.comp58227_c0_seq12	0	sp|Q9FFG8|PP417_ARATH Pentatricopeptide repeat-containing protein At5g44230 OS=Arabidopsis thaliana GN=PCMP-H17 PE=2 SV=1
con2.comp56403_c0_seq7	1e-172	sp|Q5XF59|HIBC4_ARATH 3-hydroxyisobutyryl-CoA hydrolase-like protein 1, mitochondrial OS=Arabidopsis thaliana GN=At3g60510 PE=2 SV=1
con2.comp547329_c0_seq1	5e-12	sp|P15478|PATT5_SOLTU Patatin-T5 OS=Solanum tuberosum PE=1 SV=1
d2.comp61226_c1_seq6	2e-85	sp|Q9SAH7|WRK40_ARATH Probable WRKY transcription factor 40 OS=Arabidopsis thaliana GN=WRKY40 PE=1 SV=1
d2.comp60645_c0_seq1	3e-28	sp|Q12893|TM115_HUMAN Transmembrane protein 115 OS=Homo sapiens GN=TMEM115 PE=1 SV=1
d2.comp63483_c0_seq1	4e-140	sp|Q10D80|CCH11_ORYSJ Cyclin-H1-1 OS=Oryza sativa subsp. japonica GN=CYCH1-1 PE=1 SV=1
con2.comp438567_c0_seq1	6e-31	sp|Q93XK2|STSYN_PEA Stachyose synthase OS=Pisum sativum GN=STS1 PE=1 SV=1
d2.comp56843_c0_seq2	2e-06	sp|Q9LT71|RTNLK_ARATH Reticulon-like protein B11 OS=Arabidopsis thaliana GN=RTNLB11 PE=2 SV=1
con2.comp54099_c0_seq1	1e-21	sp|P74327|MRNC_SYNY3 Mini-ribonuclease 3 OS=Synechocystis sp. (strain PCC 6803 / Kazusa) GN=mrnC PE=3 SV=1
con2.comp58404_c0_seq4	1e-18	sp|Q84W91|C3H32_ARATH Zinc finger CCCH domain-containing protein 32 OS=Arabidopsis thaliana GN=At2g47850 PE=2 SV=2
d2.comp63338_c0_seq1	0	sp|P38557|TBG1_ARATH Tubulin gamma-1 chain OS=Arabidopsis thaliana GN=TUBG1 PE=3 SV=1
con2.comp586269_c0_seq1	3e-24	sp|Q49L06|RPOB_EUCGG DNA-directed RNA polymerase subunit beta OS=Eucalyptus globulus subsp. globulus GN=rpoB PE=3 SV=1
d2.comp12792_c0_seq1	2e-28	sp|Q5RC80|RBM39_PONAB RNA-binding protein 39 OS=Pongo abelii GN=RBM39 PE=2 SV=1
con2.comp58149_c0_seq2	5e-112	sp|A8MRC7|B3GT2_ARATH Probable beta-1,3-galactosyltransferase 2 OS=Arabidopsis thaliana GN=B3GALT2 PE=2 SV=1
con2.comp53974_c0_seq27	1e-06	sp|Q8LBH2|CAP8_ARATH Putative clathrin assembly protein At2g01600 OS=Arabidopsis thaliana GN=At2g01600 PE=2 SV=2
con2.comp19742_c0_seq1	5e-55	sp|Q9SBN6|PSBO_VOLCA Oxygen-evolving enhancer protein 1, chloroplastic OS=Volvox carteri GN=PSBO PE=2 SV=1
d2.comp48797_c1_seq1	8e-20	sp|Q9SJ52|YLS9_ARATH Protein YLS9 OS=Arabidopsis thaliana GN=YLS9 PE=2 SV=1
d2.comp63475_c0_seq7	1e-13	sp|P80883|PETM_SPIOL Cytochrome b6-f complex subunit 7 (Fragment) OS=Spinacia oleracea GN=petM PE=1 SV=1
con2.comp48973_c0_seq1	3e-156	sp|Q7X6Y7|MMD1_ARATH PHD finger protein MALE MEIOCYTE DEATH 1 OS=Arabidopsis thaliana GN=MMD1 PE=2 SV=1
con2.comp469352_c0_seq1	8e-23	sp|P14381|YTX2_XENLA Transposon TX1 uncharacterized 149 kDa protein OS=Xenopus laevis PE=4 SV=1
CL4187Contig1	6e-164	sp|Q922B2|SYDC_MOUSE Aspartate--tRNA ligase, cytoplasmic OS=Mus musculus GN=Dars PE=2 SV=2
d2.comp13965_c0_seq1	1e-60	sp|Q9WZ22|LY41_THEMA Uncharacterized AIPM/Hcit synthase family transferase TM_0552 OS=Thermotoga maritima (strain ATCC 43589 / MSB8 / DSM 3109 / JCM 10099) GN=TM_0552 PE=3 SV=1
d2.comp63805_c0_seq2	5e-23	sp|O57809|1A1D_PYRHO Putative 1-aminocyclopropane-1-carboxylate deaminase OS=Pyrococcus horikoshii (strain ATCC 700860 / DSM 12428 / JCM 9974 / NBRC 100139 / OT-3) GN=PH0054 PE=1 SV=2
con2.comp59554_c0_seq3	1e-07	sp|P0C1I7|CYP5_RHIO9 Peptidyl-prolyl cis-trans isomerase cyp5 OS=Rhizopus delemar (strain RA 99-880 / ATCC MYA-4621 / FGSC 9543 / NRRL 43880) GN=cyp5 PE=3 SV=1
d2.comp328674_c0_seq1	3e-24	sp|Q39002|TLC1_ARATH ADP,ATP carrier protein 1, chloroplastic OS=Arabidopsis thaliana GN=AATP1 PE=1 SV=2
con2.comp52928_c0_seq9	4e-87	sp|Q67Y83|SCP51_ARATH Serine carboxypeptidase-like 51 OS=Arabidopsis thaliana GN=SCPL51 PE=2 SV=2
con2.comp32587_c0_seq1	4e-35	sp|Q9SN85|PP267_ARATH Pentatricopeptide repeat-containing protein At3g47530 OS=Arabidopsis thaliana GN=PCMP-H76 PE=2 SV=1
CL16608Contig1	8e-83	sp|Q5IBC5|ESP1_ARATH Separase OS=Arabidopsis thaliana GN=ESP1 PE=2 SV=1
d2.comp18676_c0_seq1	1e-10	sp|Q9R062|GLYG_MOUSE Glycogenin-1 OS=Mus musculus GN=Gyg1 PE=2 SV=3
CL5127Contig1	2e-98	sp|P19682|ROC3_NICSY 28 kDa ribonucleoprotein, chloroplastic OS=Nicotiana sylvestris PE=1 SV=1
d2.comp60934_c0_seq1	1e-79	sp|Q3A2Z4|RLMN_PELCD Dual-specificity RNA methyltransferase RlmN OS=Pelobacter carbinolicus (strain DSM 2380 / Gra Bd 1) GN=rlmN PE=3 SV=1
d2.comp60916_c0_seq3	3e-14	sp|Q9LXX8|WTR27_ARATH WAT1-related protein At3g56620 OS=Arabidopsis thaliana GN=At3g56620 PE=2 SV=1
d2.comp61219_c0_seq1	3e-39	sp|Q6GQE1|T184C_XENLA Transmembrane protein 184C OS=Xenopus laevis GN=tmem184c PE=2 SV=1
d2.comp17046_c0_seq1	7e-13	sp|Q3B8G7|IR3IP_XENLA Immediate early response 3-interacting protein 1 OS=Xenopus laevis GN=ier3ip1 PE=3 SV=1
con2.comp59704_c0_seq8	2e-117	sp|Q8LPQ9|FPA_ARATH Flowering time control protein FPA OS=Arabidopsis thaliana GN=FPA PE=2 SV=2
d2.comp63938_c0_seq7	2e-38	sp|Q9LW20|SKL1_ARATH Probable inactive shikimate kinase like 1, chloroplastic OS=Arabidopsis thaliana GN=SKL1 PE=2 SV=1
d2.comp52058_c1_seq1	3e-61	sp|P09189|HSP7C_PETHY Heat shock cognate 70 kDa protein OS=Petunia hybrida GN=HSP70 PE=2 SV=1
d2.comp13751_c0_seq1	5e-34	sp|O23052|Y1515_ARATH Uncharacterized TPR repeat-containing protein At1g05150 OS=Arabidopsis thaliana GN=At1g05150 PE=1 SV=1
d2.comp65485_c0_seq19	2e-24	sp|Q5R9L6|BRCC3_PONAB Lys-63-specific deubiquitinase BRCC36 OS=Pongo abelii GN=BRCC3 PE=2 SV=1
con2.comp50841_c1_seq5	3e-13	sp|Q69T29|AMT33_ORYSJ Ammonium transporter 3 member 3 OS=Oryza sativa subsp. japonica GN=AMT3-3 PE=2 SV=1
d2.comp304373_c0_seq1	9e-40	sp|Q9STE1|PP333_ARATH Pentatricopeptide repeat-containing protein At4g21300 OS=Arabidopsis thaliana GN=PCMP-E36 PE=3 SV=1
d2.comp688274_c0_seq1	2e-10	sp|Q67XV7|LOR3_ARATH Protein LURP-one-related 3 OS=Arabidopsis thaliana GN=At1g53890 PE=2 SV=2
d2.comp58916_c0_seq1	1e-140	sp|Q942L2|PDI22_ORYSJ Protein disulfide isomerase-like 2-2 OS=Oryza sativa subsp. japonica GN=PDIL2-2 PE=2 SV=1
d2.comp59517_c0_seq1	9e-141	sp|Q9M376|VA727_ARATH Vesicle-associated membrane protein 727 OS=Arabidopsis thaliana GN=VAMP727 PE=2 SV=1
d2.comp353675_c0_seq1	1e-31	sp|P58684|SPCS2_ARATH Probable signal peptidase complex subunit 2 OS=Arabidopsis thaliana GN=At2g39960 PE=2 SV=1
con2.comp57445_c0_seq14	2e-43	sp|Q9ZWQ9|FLS_CITUN Flavonol synthase/flavanone 3-hydroxylase OS=Citrus unshiu GN=FLS PE=1 SV=1
con2.comp51133_c0_seq4	0	sp|Q40588|ASO_TOBAC L-ascorbate oxidase OS=Nicotiana tabacum GN=AAO PE=2 SV=1
CL216Contig3	5e-63	sp|Q0WRC9|SKI17_ARATH F-box protein SKIP17 OS=Arabidopsis thaliana GN=SKIP17 PE=1 SV=1
d2.comp58138_c0_seq2	5e-98	sp|Q9LXX5|PPD6_ARATH PsbP domain-containing protein 6, chloroplastic OS=Arabidopsis thaliana GN=PPD6 PE=1 SV=1
CL14806Contig1	5e-15	sp|Q5BJN5|MIA40_RAT Mitochondrial intermembrane space import and assembly protein 40 OS=Rattus norvegicus GN=Chchd4 PE=2 SV=1
d2.comp67101_c0_seq4	1e-155	sp|Q8RY95|SPL14_ARATH Squamosa promoter-binding-like protein 14 OS=Arabidopsis thaliana GN=SPL14 PE=2 SV=3
d2.comp60762_c1_seq2	4e-74	sp|P02556|TBB_LYTPI Tubulin beta chain (Fragment) OS=Lytechinus pictus PE=2 SV=1
d2.comp64255_c0_seq1	0	sp|Q9C7S7|ERO1_ARATH Endoplasmic reticulum oxidoreductin-1 OS=Arabidopsis thaliana GN=AERO1 PE=1 SV=1
d2.comp63787_c0_seq1	1e-17	sp|Q8L9S1|R18AL_ARATH 60S ribosomal protein L18a-like protein OS=Arabidopsis thaliana GN=At1g29970 PE=2 SV=2
con2.comp59037_c0_seq15	5e-76	sp|Q52KW8|RCC2_XENLA Protein RCC2 homolog OS=Xenopus laevis GN=rcc2 PE=2 SV=1
con2.comp57136_c0_seq1	0	sp|Q9FN37|PSKR2_ARATH Phytosulfokine receptor 2 OS=Arabidopsis thaliana GN=PSKR2 PE=2 SV=1
CL551Contig2	1e-71	sp|Q940J1|ATB16_ARATH Homeobox-leucine zipper protein ATHB-16 OS=Arabidopsis thaliana GN=ATHB-16 PE=2 SV=2
d2.comp59812_c0_seq2	6e-154	sp|Q9SPB3|RL10_VITRI 60S ribosomal protein L10 OS=Vitis riparia GN=RPL10 PE=2 SV=1
con2.comp929955_c0_seq1	1e-18	sp|Q6B4U7|GLNA_DEBHA Glutamine synthetase OS=Debaryomyces hansenii (strain ATCC 36239 / CBS 767 / JCM 1990 / NBRC 0083 / IGC 2968) GN=GLN1 PE=3 SV=1
d2.comp59463_c1_seq1	2e-73	sp|Q940Y5|PIN7_ARATH Auxin efflux carrier component 7 OS=Arabidopsis thaliana GN=PIN7 PE=1 SV=2
d2.comp423341_c0_seq1	1e-68	sp|P16243|MAOC_MAIZE NADP-dependent malic enzyme, chloroplastic OS=Zea mays GN=MOD1 PE=1 SV=1
d2.comp64267_c3_seq3	2e-64	sp|Q9SLN1|FPP7_ARATH Filament-like plant protein 7 OS=Arabidopsis thaliana GN=FPP7 PE=3 SV=2
d2.comp66939_c0_seq1	0	sp|Q9LQ10|1A110_ARATH Probable aminotransferase ACS10 OS=Arabidopsis thaliana GN=ACS10 PE=2 SV=1
con2.comp54196_c0_seq56	7e-33	sp|O23693|MLO4_ARATH MLO-like protein 4 OS=Arabidopsis thaliana GN=MLO4 PE=2 SV=2
d2.comp66358_c0_seq6	1e-56	sp|Q5PNU3|AMSH3_ARATH AMSH-like ubiquitin thioesterase 3 OS=Arabidopsis thaliana GN=AMSH3 PE=1 SV=2
CL6921Contig1	3e-22	sp|P47816|PDCD2_RAT Programmed cell death protein 2 OS=Rattus norvegicus GN=Pdcd2 PE=2 SV=2
d2.comp745365_c0_seq1	3e-53	sp|O65271|FOLD4_ARATH Bifunctional protein FolD 4, chloroplastic OS=Arabidopsis thaliana GN=FOLD4 PE=1 SV=1
d2.comp59747_c0_seq1	2e-92	sp|Q9MAP3|RK11_ARATH 50S ribosomal protein L11, chloroplastic OS=Arabidopsis thaliana GN=RPL11 PE=2 SV=1
CL8244Contig1	1e-135	sp|Q94AI1|QWRF2_ARATH QWRF motif-containing protein 2 OS=Arabidopsis thaliana GN=QWRF2 PE=2 SV=1
d2.comp63377_c0_seq1	2e-165	sp|Q9LFG2|DAPF_ARATH Diaminopimelate epimerase, chloroplastic OS=Arabidopsis thaliana GN=DAPF PE=1 SV=1
con2.comp54423_c0_seq6	4e-126	sp|Q40636|EXPA2_ORYSJ Expansin-A2 OS=Oryza sativa subsp. japonica GN=EXPA2 PE=2 SV=2
CL17716Contig1	7e-157	sp|P10708|CB12_SOLLC Chlorophyll a-b binding protein 7, chloroplastic OS=Solanum lycopersicum GN=CAB7 PE=3 SV=1
con2.comp56485_c0_seq1	0	sp|Q94KB7|MLO6_ARATH MLO-like protein 6 OS=Arabidopsis thaliana GN=MLO6 PE=2 SV=2
CL1883Contig1	7e-06	sp|Q5XIV2|MARHA_RAT Probable E3 ubiquitin-protein ligase MARCH10 OS=Rattus norvegicus GN=March10 PE=2 SV=1
con2.comp35689_c0_seq1	6e-113	sp|Q332X5|NDHJ_LACSA NAD(P)H-quinone oxidoreductase subunit J, chloroplastic OS=Lactuca sativa GN=ndhJ PE=3 SV=1
d2.comp65063_c0_seq1	6e-172	sp|Q9SAH3|Y1887_ARATH Putative receptor-like protein kinase At1g80870 OS=Arabidopsis thaliana GN=At1g80870 PE=1 SV=1
d2.comp63924_c0_seq3	5e-117	sp|B3H6K1|Y4791_ARATH Uncharacterized protein At4g17910 OS=Arabidopsis thaliana GN=At4g17910 PE=2 SV=2
d2.comp34351_c0_seq2	5e-28	sp|P12352|PSAE_CHLRE Photosystem I reaction center subunit IV, chloroplastic OS=Chlamydomonas reinhardtii GN=PSAE PE=1 SV=1
CL9393Contig1	5e-28	sp|P17407|21KD_DAUCA 21 kDa protein OS=Daucus carota PE=2 SV=1
CL13476Contig1	1e-55	sp|Q9C7A2|Y3236_ARATH Ankyrin repeat-containing protein At3g12360 OS=Arabidopsis thaliana GN=At3g12360 PE=2 SV=1
d2.comp35235_c0_seq1	8e-19	sp|C5CGQ5|RS17_KOSOT 30S ribosomal protein S17 OS=Kosmotoga olearia (strain TBF 19.5.1) GN=rpsQ PE=3 SV=1
con2.comp54806_c0_seq11	3e-47	sp|O82244|ALG3_ARATH Dol-P-Man:Man(5)GlcNAc(2)-PP-Dol alpha-1,3-mannosyltransferase OS=Arabidopsis thaliana GN=ALG3 PE=1 SV=1
con2.comp57502_c0_seq1	0	sp|Q9LW84|PP236_ARATH Pentatricopeptide repeat-containing protein At3g16010 OS=Arabidopsis thaliana GN=At3g16010 PE=2 SV=1
d2.comp66928_c0_seq1	0	sp|Q8H0T9|KTNB1_ARATH Katanin p80 WD40 repeat-containing subunit B1 homolog OS=Arabidopsis thaliana GN=At5g23430 PE=2 SV=3
d2.comp503699_c0_seq1	3e-30	sp|P29763|RLA1_CHLRE 60S acidic ribosomal protein P1 OS=Chlamydomonas reinhardtii PE=1 SV=1
d2.comp944422_c0_seq1	9e-06	sp|Q9SHD0|ZAT4_ARATH Zinc finger protein ZAT4 OS=Arabidopsis thaliana GN=ZAT4 PE=2 SV=1
d2.comp59277_c0_seq4	1e-07	sp|Q9NRH1|YAED1_HUMAN Yae1 domain-containing protein 1 OS=Homo sapiens GN=YAE1D1 PE=1 SV=1
con2.comp55439_c1_seq1	1e-66	sp|Q9LTT3|HMG10_ARATH High mobility group B protein 10 OS=Arabidopsis thaliana GN=HMGB10 PE=2 SV=1
d2.comp51845_c0_seq1	2e-70	sp|Q9ZQE6|CML1_ARATH Calmodulin-like protein 1 OS=Arabidopsis thaliana GN=CML1 PE=2 SV=1
d2.comp377118_c0_seq1	4e-14	sp|Q6TLF6|RGN_DANRE Regucalcin OS=Danio rerio GN=rgn PE=2 SV=1
CL14701Contig1	1e-11	sp|P48977|ADH_MALDO Alcohol dehydrogenase OS=Malus domestica GN=ADH PE=2 SV=1
d2.comp59435_c0_seq1	0	sp|Q01908|ATPG1_ARATH ATP synthase gamma chain 1, chloroplastic OS=Arabidopsis thaliana GN=ATPC1 PE=1 SV=1
CL16270Contig1	4e-118	sp|Q9ATF5|RL18A_CASSA 60S ribosomal protein L18a OS=Castanea sativa GN=RPL18A PE=2 SV=1
con2.comp52439_c1_seq1	5e-66	sp|P81392|MYB06_ANTMA Myb-related protein 306 OS=Antirrhinum majus GN=MYB306 PE=2 SV=1
d2.comp61839_c0_seq1	0	sp|Q9LV04|PAP14_ARATH Probable plastid-lipid-associated protein 14, chloroplastic OS=Arabidopsis thaliana GN=PAP14 PE=1 SV=1
con2.comp57446_c0_seq32	7e-61	sp|Q5M721|PUS5_ARATH RNA pseudouridine synthase 5 OS=Arabidopsis thaliana GN=At3g52260 PE=2 SV=2
con2.comp56642_c0_seq1	3e-150	sp|Q9LTV6|DECR2_ARATH Peroxisomal 2,4-dienoyl-CoA reductase OS=Arabidopsis thaliana GN=At3g12800 PE=2 SV=1
con2.comp55573_c0_seq23	0	sp|O04904|PYRC_ARATH Dihydroorotase, mitochondrial OS=Arabidopsis thaliana GN=PYR4 PE=2 SV=1
d2.comp62239_c0_seq1	2e-17	sp|Q05865|FOLC_BACSU Folylpolyglutamate synthase OS=Bacillus subtilis (strain 168) GN=folC PE=3 SV=2
d2.comp55220_c0_seq1	8e-62	sp|Q0VGW4|ERMP1_XENLA Endoplasmic reticulum metallopeptidase 1 OS=Xenopus laevis GN=ermp1 PE=2 SV=1
con2.comp327614_c0_seq1	3e-47	sp|P12332|CB21_SILPR Chlorophyll a-b binding protein, chloroplastic (Fragment) OS=Silene pratensis PE=2 SV=2
CL813Contig1	2e-77	sp|F4I037|TBL7_ARATH Protein trichome berefringence-like 7 OS=Arabidopsis thaliana GN=TBL7 PE=3 SV=1
CL1312Contig1	0	sp|Q941L3|BON1_ARATH Protein BONZAI 1 OS=Arabidopsis thaliana GN=BON1 PE=1 SV=2
con2.comp59124_c0_seq6	0	sp|P36428|SYA_ARATH Alanine--tRNA ligase OS=Arabidopsis thaliana GN=ALATS PE=1 SV=3
con2.comp58478_c0_seq3	5e-129	sp|P48785|PRH_ARATH Pathogenesis-related homeodomain protein OS=Arabidopsis thaliana GN=PRH PE=2 SV=1
d2.comp3862_c0_seq1	3e-07	sp|O04658|NOP5A_ARATH Probable nucleolar protein 5-1 OS=Arabidopsis thaliana GN=NOP5-1 PE=2 SV=2
d2.comp65746_c0_seq3	5e-20	sp|Q9C9H7|RLP12_ARATH Receptor-like protein 12 OS=Arabidopsis thaliana GN=RLP12 PE=2 SV=2
con2.comp111804_c0_seq1	2e-20	sp|P68696|PRO1A_ACACA Profilin-1A OS=Acanthamoeba castellanii PE=1 SV=2
con2.comp57989_c0_seq1	0	sp|Q9ASR0|TBB3_ARATH Tubulin beta-3 chain OS=Arabidopsis thaliana GN=TUBB3 PE=2 SV=2
con2.comp128982_c0_seq1	3e-09	sp|O04244|Y4200_ARATH Uncharacterized protein At4g02000 OS=Arabidopsis thaliana GN=At4g02000 PE=2 SV=1
con2.comp57947_c0_seq25	3e-24	sp|Q9LR67|PPR9_ARATH Pentatricopeptide repeat-containing protein At1g03560, mitochondrial OS=Arabidopsis thaliana GN=At1g03560 PE=2 SV=1
con2.comp56523_c1_seq9	3e-10	sp|A0LN56|RL9_SYNFM 50S ribosomal protein L9 OS=Syntrophobacter fumaroxidans (strain DSM 10017 / MPOB) GN=rplI PE=3 SV=1
d2.comp66465_c1_seq1	0	sp|Q9SYG9|CCX4_ARATH Cation/calcium exchanger 4 OS=Arabidopsis thaliana GN=CCX4 PE=2 SV=1
con2.comp691636_c0_seq1	2e-07	sp|Q4LDG9|DNAL1_HUMAN Dynein light chain 1, axonemal OS=Homo sapiens GN=DNAL1 PE=1 SV=1
d2.comp62897_c0_seq1	0	sp|Q7UJ69|ILVD_RHOBA Dihydroxy-acid dehydratase OS=Rhodopirellula baltica (strain SH1) GN=ilvD PE=3 SV=2
con2.comp56281_c0_seq6	1e-13	sp|Q9FVX1|GRXC3_ARATH Glutaredoxin-C3 OS=Arabidopsis thaliana GN=GRXC3 PE=2 SV=1
CL7948Contig1	3e-07	sp|Q5ZM74|RN141_CHICK RING finger protein 141 OS=Gallus gallus GN=RNF141 PE=2 SV=1
CL4299Contig1	0	sp|Q9C5C4|ARGE_ARATH Acetylornithine deacetylase OS=Arabidopsis thaliana GN=At4g17830 PE=2 SV=1
con2.comp51368_c0_seq1	2e-10	sp|Q12626|EXG_PICAN Glucan 1,3-beta-glucosidase OS=Pichia angusta PE=3 SV=1
d2.comp65600_c0_seq4	4e-57	sp|P53537|PHSH_VICFA Alpha-glucan phosphorylase, H isozyme OS=Vicia faba PE=1 SV=1
con2.comp158686_c0_seq1	2e-135	sp|P79008|TBB_COPC7 Tubulin beta chain OS=Coprinopsis cinerea (strain Okayama-7 / 130 / ATCC MYA-4618 / FGSC 9003) GN=CC1G_04743 PE=3 SV=1
d2.comp263153_c0_seq1	3e-23	sp|Q6NLB1|FB118_ARATH F-box protein At2g26850 OS=Arabidopsis thaliana GN=At2g26850 PE=2 SV=1
d2.comp59042_c0_seq4	3e-12	sp|O50001|PRU1_PRUAR Major allergen Pru ar 1 OS=Prunus armeniaca PE=1 SV=1
d2.comp6211_c0_seq1	1e-15	sp|C4B8C4|EPFL3_ARATH EPIDERMAL PATTERNING FACTOR-like protein 3 OS=Arabidopsis thaliana GN=EPFL3 PE=3 SV=1
con2.comp56946_c1_seq1	0	sp|Q9C8W3|FUT13_ARATH Alpha-(1,4)-fucosyltransferase OS=Arabidopsis thaliana GN=FUT13 PE=2 SV=2
d2.comp61913_c0_seq2	8e-49	sp|Q9SIV3|GLK1_ARATH Transcription activator GLK1 OS=Arabidopsis thaliana GN=GLK1 PE=2 SV=2
d2.comp346619_c0_seq1	7e-64	sp|Q4KTI3|RL5_SUBDO 60S ribosomal protein L5 OS=Suberites domuncula GN=RPL5 PE=2 SV=1
CL1Contig632	5e-29	sp|Q5SRX1|TM1L2_MOUSE TOM1-like protein 2 OS=Mus musculus GN=Tom1l2 PE=2 SV=1
con2.comp543625_c0_seq1	3e-06	sp|P27521|CA4_ARATH Chlorophyll a-b binding protein 4, chloroplastic OS=Arabidopsis thaliana GN=LHCA4 PE=1 SV=1
d2.comp63212_c0_seq3	1e-101	sp|O82314|U082_ARATH Probable transcriptional regulatory protein At2g25830 OS=Arabidopsis thaliana GN=At2g25830 PE=2 SV=2
con2.comp161050_c0_seq1	5e-49	sp|Q84JS6|KNAT6_ARATH Homeobox protein knotted-1-like 6 OS=Arabidopsis thaliana GN=KNAT6 PE=1 SV=1
d2.comp57115_c0_seq1	1e-16	sp|B0BLT0|ZN593_XENTR Zinc finger protein 593 OS=Xenopus tropicalis GN=znf593 PE=2 SV=1
d2.comp53908_c0_seq1	5e-08	sp|Q9SLA8|FABI_ARATH Enoyl-[acyl-carrier-protein] reductase [NADH], chloroplastic OS=Arabidopsis thaliana GN=MOD1 PE=1 SV=1
con2.comp57045_c0_seq3	1e-131	sp|Q9C8K7|FBK21_ARATH F-box/kelch-repeat protein At1g51550 OS=Arabidopsis thaliana GN=At1g51550 PE=2 SV=1
CL77Contig3	1e-49	sp|P12617|DCMC_ANSAN Malonyl-CoA decarboxylase, mitochondrial OS=Anser anser anser GN=MLYCD PE=1 SV=2
con2.comp55359_c0_seq9	1e-41	sp|P21616|AVP_VIGRR Pyrophosphate-energized vacuolar membrane proton pump OS=Vigna radiata var. radiata PE=1 SV=3
CL7146Contig1	0	sp|Q9SS60|PP210_ARATH Pentatricopeptide repeat-containing protein At3g03580 OS=Arabidopsis thaliana GN=PCMP-H23 PE=2 SV=1
con2.comp526114_c0_seq1	3e-10	sp|Q4WY33|NHP6_ASPFU Non-histone chromosomal protein 6 OS=Neosartorya fumigata (strain ATCC MYA-4609 / Af293 / CBS 101355 / FGSC A1100) GN=nhp6 PE=3 SV=1
con2.comp51532_c0_seq1	3e-19	sp|O32107|YUID_BACSU Uncharacterized membrane protein YuiD OS=Bacillus subtilis (strain 168) GN=yuiD PE=4 SV=1
d2.comp59806_c0_seq9	8e-06	sp|Q3EC11|ZDHC2_ARATH Probable protein S-acyltransferase 23 OS=Arabidopsis thaliana GN=PAT23 PE=2 SV=2
d2.comp64842_c0_seq1	0	sp|Q9SH69|6PGD1_ARATH 6-phosphogluconate dehydrogenase, decarboxylating 1, chloroplastic OS=Arabidopsis thaliana GN=At1g64190 PE=2 SV=1
CL336Contig2	5e-109	sp|O65359|SYP41_ARATH Syntaxin-41 OS=Arabidopsis thaliana GN=SYP41 PE=1 SV=1
con2.comp280169_c0_seq1	6e-58	sp|P27521|CA4_ARATH Chlorophyll a-b binding protein 4, chloroplastic OS=Arabidopsis thaliana GN=LHCA4 PE=1 SV=1
con2.comp54158_c1_seq8	3e-26	sp|Q9SAH9|CCR2_ARATH Cinnamoyl-CoA reductase 2 OS=Arabidopsis thaliana GN=CCR2 PE=1 SV=1
con2.comp55663_c0_seq3	3e-46	sp|Q3HRP0|CNBL7_ORYSJ Calcineurin B-like protein 7 OS=Oryza sativa subsp. japonica GN=CBL7 PE=2 SV=1
con2.comp52112_c0_seq1	4e-13	sp|Q9EQ28|DPOD3_MOUSE DNA polymerase delta subunit 3 OS=Mus musculus GN=Pold3 PE=1 SV=2
con2.comp41805_c0_seq2	3e-14	sp|P27521|CA4_ARATH Chlorophyll a-b binding protein 4, chloroplastic OS=Arabidopsis thaliana GN=LHCA4 PE=1 SV=1
con2.comp47632_c0_seq8	6e-11	sp|O04425|FCA_ARATH Flowering time control protein FCA OS=Arabidopsis thaliana GN=FCA PE=1 SV=2
con2.comp57723_c0_seq2	0	sp|Q9FPS2|UBP25_ARATH Ubiquitin carboxyl-terminal hydrolase 25 OS=Arabidopsis thaliana GN=UBP25 PE=2 SV=1
d2.comp60354_c0_seq1	7e-23	sp|Q9MA75|VIP1_ARATH Transcription factor VIP1 OS=Arabidopsis thaliana GN=VIP1 PE=1 SV=1
con2.comp54765_c0_seq1	1e-79	sp|O82197|VP321_ARATH Vacuolar protein sorting-associated protein 32 homolog 1 OS=Arabidopsis thaliana GN=VPS32.1 PE=1 SV=1
d2.comp58653_c0_seq3	3e-55	sp|Q66HG5|TM9S2_RAT Transmembrane 9 superfamily member 2 OS=Rattus norvegicus GN=Tm9sf2 PE=2 SV=1
con2.comp38752_c0_seq1	9e-20	sp|Q91VC0|DCTP1_RAT dCTP pyrophosphatase 1 OS=Rattus norvegicus GN=Dctpp1 PE=2 SV=1
d2.comp62696_c0_seq5	2e-29	sp|Q93YR3|F10AL_ARATH FAM10 family protein At4g22670 OS=Arabidopsis thaliana GN=At4g22670 PE=1 SV=1
d2.comp57786_c0_seq2	6e-49	sp|Q94K66|ELIP2_ARATH Early light-induced protein 2, chloroplastic OS=Arabidopsis thaliana GN=ELIP2 PE=1 SV=1
d2.comp51873_c0_seq1	2e-17	sp|P46270|QCR9_SOLTU Cytochrome b-c1 complex subunit 9 OS=Solanum tuberosum PE=1 SV=1
d2.comp66392_c0_seq11	2e-17	sp|Q9M0G7|PXL2_ARATH Leucine-rich repeat receptor-like protein kinase PXL2 OS=Arabidopsis thaliana GN=PXL2 PE=2 SV=1
d2.comp58704_c1_seq3	4e-54	sp|O80929|RL361_ARATH 60S ribosomal protein L36-1 OS=Arabidopsis thaliana GN=RPL36A PE=2 SV=1
CL841Contig2	2e-10	sp|Q9Y4F3|MARF1_HUMAN Meiosis arrest female protein 1 OS=Homo sapiens GN=KIAA0430 PE=1 SV=6
CL12387Contig1	7e-50	sp|Q9FLH0|NMCP_ARATH Putative nuclear matrix constituent protein 1-like protein OS=Arabidopsis thaliana GN=At5g65770 PE=2 SV=1
con2.comp52997_c0_seq1	9e-77	sp|Q9STZ2|SELT_ARATH SelT-like protein OS=Arabidopsis thaliana GN=At3g47300 PE=2 SV=2
con2.comp958666_c0_seq1	9e-20	sp|Q9SJG6|PP200_ARATH Pentatricopeptide repeat-containing protein At2g42920, chloroplastic OS=Arabidopsis thaliana GN=PCMP-E75 PE=2 SV=1
d2.comp63426_c0_seq3	4e-35	sp|P54001|P4HA1_RAT Prolyl 4-hydroxylase subunit alpha-1 OS=Rattus norvegicus GN=P4ha1 PE=2 SV=2
d2.comp52428_c0_seq1	9e-180	sp|Q9LND7|SKI16_ARATH F-box protein SKIP16 OS=Arabidopsis thaliana GN=SKIP16 PE=1 SV=1
d2.comp1169635_c0_seq1	2e-22	sp|Q54I98|SMT1_DICDI Probable cycloartenol-C-24-methyltransferase 1 OS=Dictyostelium discoideum GN=smt1 PE=1 SV=1
d2.comp382934_c0_seq1	1e-102	sp|Q9FGS8|C2GR2_ARATH C2 and GRAM domain-containing protein At5g50170 OS=Arabidopsis thaliana GN=At5g50170 PE=2 SV=1
con2.comp374749_c0_seq1	1e-36	sp|Q5ZJU3|ASNS_CHICK Asparagine synthetase [glutamine-hydrolyzing] OS=Gallus gallus GN=ASNS PE=2 SV=3
con2.comp56062_c0_seq4	2e-110	sp|Q9LV37|MPK9_ARATH Mitogen-activated protein kinase 9 OS=Arabidopsis thaliana GN=MPK9 PE=2 SV=2
CL531Contig2	7e-157	sp|Q9LHF5|VIL1_ARATH VIN3-like protein 1 OS=Arabidopsis thaliana GN=VIL1 PE=1 SV=1
d2.comp36073_c1_seq1	3e-58	sp|Q94KB9|MLO3_ARATH MLO-like protein 3 OS=Arabidopsis thaliana GN=MLO3 PE=2 SV=1
con2.comp906052_c0_seq1	1e-12	sp|Q9SA37|CHX1_ARATH Cation/H(+) antiporter 1 OS=Arabidopsis thaliana GN=CHX1 PE=2 SV=1
d2.comp62190_c0_seq1	6e-34	sp|Q42371|ERECT_ARATH LRR receptor-like serine/threonine-protein kinase ERECTA OS=Arabidopsis thaliana GN=ERECTA PE=1 SV=1
con2.comp556735_c0_seq1	7e-07	sp|Q7SBD5|RL7_NEUCR 60S ribosomal protein L7 OS=Neurospora crassa (strain ATCC 24698 / 74-OR23-1A / CBS 708.71 / DSM 1257 / FGSC 987) GN=rpl-7 PE=3 SV=2
CL14976Contig1	7e-130	sp|P81898|PNAA_PRUDU Peptide-N4-(N-acetyl-beta-glucosaminyl)asparagine amidase A OS=Prunus dulcis PE=1 SV=2
CL2466Contig2	4e-170	sp|Q9FF46|AB28G_ARATH ABC transporter G family member 28 OS=Arabidopsis thaliana GN=ABCG28 PE=3 SV=1
d2.comp782952_c0_seq1	3e-40	sp|Q10MJ1|CGEP_ORYSJ Probable glutamyl endopeptidase, chloroplastic OS=Oryza sativa subsp. japonica GN=GEP PE=2 SV=1
con2.comp138464_c0_seq1	2e-18	sp|P47905|RS27A_LUPAL Ubiquitin-40S ribosomal protein S27a OS=Lupinus albus PE=3 SV=2
d2.comp52642_c0_seq1	7e-67	sp|P51423|RL40_BRARP Ubiquitin-60S ribosomal protein L40 OS=Brassica rapa subsp. pekinensis PE=2 SV=2
d2.comp52927_c0_seq2	8e-13	sp|P0C2F6|RNHX1_ARATH Putative ribonuclease H protein At1g65750 OS=Arabidopsis thaliana GN=At1g65750 PE=3 SV=1
con2.comp58567_c0_seq1	0	sp|Q9SKR2|SYT1_ARATH Synaptotagmin-1 OS=Arabidopsis thaliana GN=SYT1 PE=1 SV=2
CL20Contig8	0	sp|P33627|TBA6_MAIZE Tubulin alpha-6 chain OS=Zea mays GN=TUBA6 PE=2 SV=1
d2.comp1130320_c0_seq1	1e-27	sp|P87055|YDJ7_SCHPO Uncharacterized protein C57A10.07 OS=Schizosaccharomyces pombe (strain 972 / ATCC 24843) GN=SPAC57A10.07 PE=4 SV=1
d2.comp2801_c0_seq1	4e-14	sp|Q9FQ19|SCC13_ARATH Sister chromatid cohesion 1 protein 3 OS=Arabidopsis thaliana GN=SYN3 PE=2 SV=2
d2.comp474862_c0_seq1	1e-07	sp|Q68FP9|COG6_RAT Conserved oligomeric Golgi complex subunit 6 OS=Rattus norvegicus GN=Cog6 PE=2 SV=1
d2.comp66882_c0_seq8	7e-56	sp|Q9FMY1|C86B1_ARATH Cytochrome P450 86B1 OS=Arabidopsis thaliana GN=CYP86B1 PE=2 SV=1
con2.comp56603_c1_seq1	6e-69	sp|F4JGP4|ATK5_ARATH Kinesin-5 OS=Arabidopsis thaliana GN=ATK5 PE=2 SV=1
con2.comp1403942_c0_seq1	6e-50	sp|P19358|METK2_YEAST S-adenosylmethionine synthase 2 OS=Saccharomyces cerevisiae (strain ATCC 204508 / S288c) GN=SAM2 PE=1 SV=3
con2.comp46039_c0_seq1	2e-10	sp|Q8W486|Y1491_ARATH Uncharacterized protein At1g04910 OS=Arabidopsis thaliana GN=At1g04910 PE=1 SV=1
CL1544Contig1	5e-25	sp|Q9SS80|U503A_ARATH UPF0503 protein At3g09070, chloroplastic OS=Arabidopsis thaliana GN=At3g09070 PE=1 SV=1
con2.comp51096_c0_seq14	0	sp|Q9SDZ9|PPAF2_IPOBA Purple acid phosphatase 2 OS=Ipomoea batatas GN=PAP2 PE=1 SV=1
con2.comp55009_c0_seq1	3e-49	sp|Q9JK81|MYG1_MOUSE UPF0160 protein MYG1, mitochondrial OS=Mus musculus GN=Myg1 PE=2 SV=1
con2.comp48981_c0_seq2	2e-09	sp|P61817|SIRB_BACME Sirohydrochlorin ferrochelatase OS=Bacillus megaterium GN=sirB PE=3 SV=1
d2.comp57548_c0_seq1	2e-170	sp|Q96518|PER16_ARATH Peroxidase 16 OS=Arabidopsis thaliana GN=PER16 PE=1 SV=2
d2.comp60542_c2_seq1	0	sp|P10978|POLX_TOBAC Retrovirus-related Pol polyprotein from transposon TNT 1-94 OS=Nicotiana tabacum PE=2 SV=1
d2.comp65834_c0_seq4	4e-107	sp|P43294|MHK_ARATH Serine/threonine-protein kinase MHK OS=Arabidopsis thaliana GN=MHK PE=2 SV=2
d2.comp374471_c0_seq1	6e-35	sp|Q9LQI9|UBP1B_ARATH Oligouridylate-binding protein 1B OS=Arabidopsis thaliana GN=UBP1B PE=1 SV=1
d2.comp52968_c1_seq1	2e-51	sp|Q3E6Q1|PPR32_ARATH Pentatricopeptide repeat-containing protein At1g11290 OS=Arabidopsis thaliana GN=PCMP-H40 PE=2 SV=1
con2.comp58317_c0_seq4	1e-65	sp|F4HTM3|GCS1_ARATH Mannosyl-oligosaccharide glucosidase GCS1 OS=Arabidopsis thaliana GN=GCS1 PE=1 SV=1
d2.comp59330_c0_seq3	1e-08	sp|P92982|JP630_ARATH Probable polygalacturonase non-catalytic subunit JP630 OS=Arabidopsis thaliana GN=JP630 PE=2 SV=2
con2.comp54385_c0_seq1	0	sp|Q9M8L4|GLPK_ARATH Glycerol kinase OS=Arabidopsis thaliana GN=GLPK PE=1 SV=1
con2.comp373311_c0_seq1	2e-20	sp|Q6F442|RL18_PLUXY 60S ribosomal protein L18 OS=Plutella xylostella GN=RpL18 PE=2 SV=1
d2.comp422515_c0_seq1	4e-27	sp|Q9SR72|GL32_ARATH Germin-like protein subfamily 3 member 2 OS=Arabidopsis thaliana GN=At3g10080 PE=2 SV=1
d2.comp59976_c0_seq1	1e-162	sp|Q564K3|CND2_ARATH Condensin complex subunit 2 OS=Arabidopsis thaliana GN=CAPH PE=1 SV=1
con2.comp53158_c0_seq2	2e-51	sp|P27450|CX32_ARATH Probable serine/threonine-protein kinase Cx32, chloroplastic OS=Arabidopsis thaliana GN=At4g35600 PE=1 SV=2
CL1Contig131	5e-12	sp|Q9BUI4|RPC3_HUMAN DNA-directed RNA polymerase III subunit RPC3 OS=Homo sapiens GN=POLR3C PE=1 SV=1
con2.comp59203_c0_seq4	7e-129	sp|P0DH62|Y4407_SELML Inactive protein kinase SELMODRAFT_444075 OS=Selaginella moellendorffii GN=SELMODRAFT_444075 PE=2 SV=1
con2.comp58286_c0_seq1	5e-164	sp|Q54ZW0|PHG1B_DICDI Putative phagocytic receptor 1b OS=Dictyostelium discoideum GN=phg1b PE=2 SV=1
d2.comp63227_c0_seq1	0	sp|Q9M817|PTR6_ARATH Protein NRT1/ PTR FAMILY 1.2 OS=Arabidopsis thaliana GN=NPF1.2 PE=1 SV=1
d2.comp52855_c0_seq1	1e-68	sp|Q9ZVN4|Y1500_ARATH Probable tyrosine-protein phosphatase At1g05000 OS=Arabidopsis thaliana GN=At1g05000 PE=1 SV=1
con2.comp263936_c0_seq1	8e-11	sp|O74892|RS2_SCHPO 40S ribosomal protein S2 OS=Schizosaccharomyces pombe (strain 972 / ATCC 24843) GN=rps2 PE=1 SV=1
con2.comp56116_c0_seq1	0	sp|Q9STS1|BADH2_ARATH Betaine aldehyde dehydrogenase 2, mitochondrial OS=Arabidopsis thaliana GN=ALDH10A9 PE=2 SV=1
d2.comp58067_c0_seq1	5e-14	sp|Q99JY4|TRABD_MOUSE TraB domain-containing protein OS=Mus musculus GN=Trabd PE=2 SV=1
d2.comp59228_c0_seq2	3e-31	sp|Q7ZZ00|ZN511_DANRE Zinc finger protein 511 OS=Danio rerio GN=znf511 PE=2 SV=1
d2.comp61238_c1_seq14	2e-33	sp|Q9LNG5|PPP7L_ARATH Serine/threonine-protein phosphatase 7 long form homolog OS=Arabidopsis thaliana GN=At1g48120 PE=2 SV=1
con2.comp51385_c0_seq14	8e-65	sp|O23310|NFYB3_ARATH Nuclear transcription factor Y subunit B-3 OS=Arabidopsis thaliana GN=NFYB3 PE=2 SV=1
con2.comp50813_c0_seq2	5e-60	sp|Q9SB36|PP337_ARATH Pentatricopeptide repeat-containing protein At4g25270, chloroplastic OS=Arabidopsis thaliana GN=PCMP-E53 PE=3 SV=1
d2.comp62236_c0_seq3	5e-126	sp|Q84WV9|QPCT_ARATH Glutaminyl-peptide cyclotransferase OS=Arabidopsis thaliana GN=QCT PE=1 SV=1
CL9286Contig1	0	sp|Q75VR1|TPC1A_TOBAC Two pore calcium channel protein 1A OS=Nicotiana tabacum GN=TPC1A PE=2 SV=1
con2.comp52492_c0_seq1	7e-75	sp|Q9FKZ3|LBD36_ARATH LOB domain-containing protein 36 OS=Arabidopsis thaliana GN=LBD36 PE=2 SV=1
con2.comp58993_c0_seq17	2e-14	sp|Q9AT00|AB13I_ARATH Protein TRIGALACTOSYLDIACYLGLYCEROL 3, chloroplastic OS=Arabidopsis thaliana GN=TGD3 PE=1 SV=1
con2.comp388954_c0_seq1	2e-87	sp|P0C8Q7|PP369_ARATH Pentatricopeptide repeat-containing protein At5g08305 OS=Arabidopsis thaliana GN=PCMP-E105 PE=2 SV=1
con2.comp456950_c0_seq1	4e-08	sp|P92519|M810_ARATH Uncharacterized mitochondrial protein AtMg00810 OS=Arabidopsis thaliana GN=AtMg00810 PE=4 SV=1
con2.comp56708_c0_seq4	8e-71	sp|Q9FLT3|GL34_ARATH Germin-like protein subfamily 3 member 4 OS=Arabidopsis thaliana GN=At5g61750 PE=2 SV=1
con2.comp49409_c0_seq1	4e-08	sp|Q86Y13|DZIP3_HUMAN E3 ubiquitin-protein ligase DZIP3 OS=Homo sapiens GN=DZIP3 PE=1 SV=2
con2.comp50087_c0_seq8	9e-19	sp|P54121|AIG2_ARATH Protein AIG2 OS=Arabidopsis thaliana GN=AIG2 PE=2 SV=1
con2.comp53117_c0_seq1	0	sp|Q84M92|ARP4_ARATH Actin-related protein 4 OS=Arabidopsis thaliana GN=ARP4 PE=1 SV=1
CL1840Contig2	2e-29	sp|Q8H4S4|NAC10_ORYSJ NAC transcription factor ONAC010 OS=Oryza sativa subsp. japonica GN=ONAC010 PE=2 SV=1
CL4168Contig1	0	sp|O22864|NLP8_ARATH Protein NLP8 OS=Arabidopsis thaliana GN=NLP8 PE=2 SV=1
d2.comp60421_c0_seq5	6e-102	sp|Q53YF3|SPC3B_ARATH Signal peptidase complex subunit 3B OS=Arabidopsis thaliana GN=At5g27430 PE=2 SV=1
d2.comp66336_c1_seq2	4e-06	sp|O42852|SEC20_SCHPO Protein transport protein sec20 OS=Schizosaccharomyces pombe (strain 972 / ATCC 24843) GN=sec20 PE=1 SV=1
con2.comp52469_c0_seq2	1e-33	sp|Q9FZ70|FDL1_ARATH F-box/FBD/LRR-repeat protein At1g13570 OS=Arabidopsis thaliana GN=At1g13570 PE=2 SV=1
CL2246Contig1	1e-34	sp|Q40863|EMB8_PICGL Embryogenesis-associated protein EMB8 OS=Picea glauca GN=EMB8 PE=2 SV=1
con2.comp54025_c3_seq1	1e-47	sp|O23969|SF21_HELAN Pollen-specific protein SF21 OS=Helianthus annuus GN=SF21 PE=2 SV=1
d2.comp65383_c0_seq1	2e-117	sp|Q9LXE3|PUB28_ARATH U-box domain-containing protein 28 OS=Arabidopsis thaliana GN=PUB28 PE=1 SV=1
con2.comp52787_c0_seq3	0	sp|Q15477|SKIV2_HUMAN Helicase SKI2W OS=Homo sapiens GN=SKIV2L PE=1 SV=3
d2.comp55717_c0_seq1	1e-65	sp|P49215|RS17_SOLLC 40S ribosomal protein S17 OS=Solanum lycopersicum GN=RPS17 PE=2 SV=3
CL15732Contig1	9e-102	sp|Q9LU94|PP255_ARATH Putative pentatricopeptide repeat-containing protein At3g25970 OS=Arabidopsis thaliana GN=PCMP-E46 PE=3 SV=2
CL13785Contig1	4e-111	sp|Q5MAU8|PPA27_ARATH Probable inactive purple acid phosphatase 27 OS=Arabidopsis thaliana GN=PAP27 PE=2 SV=1
d2.comp66557_c0_seq1	0	sp|Q9SSF8|CDPKU_ARATH Calcium-dependent protein kinase 30 OS=Arabidopsis thaliana GN=CPK30 PE=1 SV=1
con2.comp49058_c0_seq2	9e-12	sp|Q9FMW6|GEML6_ARATH GEM-like protein 6 OS=Arabidopsis thaliana GN=At5g23350 PE=2 SV=2
d2.comp63031_c1_seq1	3e-69	sp|Q7XTQ5|MEX1_ORYSJ Maltose excess protein 1-like, chloroplastic OS=Oryza sativa subsp. japonica GN=Os04g0602400 PE=2 SV=2
CL2328Contig1	3e-114	sp|Q9SPK4|PPCK1_ARATH Phosphoenolpyruvate carboxylase kinase 1 OS=Arabidopsis thaliana GN=PPCK1 PE=1 SV=1
d2.comp13280_c0_seq1	4e-53	sp|Q93WX6|NFS2_ARATH Cysteine desulfurase 2, chloroplastic OS=Arabidopsis thaliana GN=NFS2 PE=1 SV=1
d2.comp61088_c0_seq6	0	sp|Q940M4|OCT7_ARATH Organic cation/carnitine transporter 7 OS=Arabidopsis thaliana GN=OCT7 PE=2 SV=1
con2.comp47926_c1_seq2	4e-13	sp|Q8R116|NOTUM_MOUSE Protein notum homolog OS=Mus musculus GN=Notum PE=2 SV=2
CL4389Contig1	0	sp|Q05001|NCPR_CATRO NADPH--cytochrome P450 reductase OS=Catharanthus roseus GN=CPR PE=2 SV=1
con2.comp44444_c0_seq1	3e-07	sp|O34614|YTQB_BACSU Putative rRNA methylase YtqB OS=Bacillus subtilis (strain 168) GN=ytqB PE=3 SV=1
d2.comp54900_c0_seq1	4e-34	sp|P51192|YCF52_PORPU Uncharacterized N-acetyltransferase ycf52 OS=Porphyra purpurea GN=ycf52 PE=3 SV=1
con2.comp59299_c1_seq1	0	sp|Q9FV65|CAPPC_FLATR Phosphoenolpyruvate carboxylase 2 OS=Flaveria trinervia GN=PPCC PE=1 SV=1
CL383Contig1	5e-96	sp|Q8L5Y9|PANK2_ARATH Pantothenate kinase 2 OS=Arabidopsis thaliana GN=At4g32180 PE=1 SV=2
con2.comp59827_c0_seq1	0	sp|Q9M364|ATX3_ARATH Histone-lysine N-methyltransferase ATX3 OS=Arabidopsis thaliana GN=ATX3 PE=2 SV=2
d2.comp55506_c0_seq4	5e-18	sp|Q6NLC1|AB2D_ARATH ABC transporter D family member 2, chloroplastic OS=Arabidopsis thaliana GN=ABCC2 PE=1 SV=1
d2.comp61070_c0_seq1	3e-100	sp|Q7Y175|UBAX1_ARATH UBA and UBX domain-containing protein At4g15410 OS=Arabidopsis thaliana GN=At4g15410 PE=2 SV=1
d2.comp476543_c0_seq1	6e-32	sp|Q6J540|C79D4_LOTJA Isoleucine N-monooxygenase 2 OS=Lotus japonicus GN=CYP79D4 PE=1 SV=1
CL208Contig5	1e-44	sp|Q9SEU4|SR33_ARATH Serine/arginine-rich splicing factor 33 OS=Arabidopsis thaliana GN=SR33 PE=1 SV=1
CL630Contig2	0	sp|Q8LL04|CPL3_ARATH RNA polymerase II C-terminal domain phosphatase-like 3 OS=Arabidopsis thaliana GN=CPL3 PE=1 SV=2
CL13596Contig1	5e-91	sp|Q9LZZ7|SKA1_ARATH Spindle and kinetochore-associated protein 1 homolog OS=Arabidopsis thaliana GN=At3g60660 PE=2 SV=1
d2.comp60118_c0_seq2	1e-19	sp|Q9SZW4|HMA2_ARATH Cadmium/zinc-transporting ATPase HMA2 OS=Arabidopsis thaliana GN=HMA2 PE=2 SV=1
con2.comp418044_c0_seq1	2e-10	sp|O22860|RL38_ARATH 60S ribosomal protein L38 OS=Arabidopsis thaliana GN=RPL38A PE=3 SV=1
d2.comp66333_c0_seq4	0	sp|Q9C5H4|Y3627_ARATH VHS domain-containing protein At3g16270 OS=Arabidopsis thaliana GN=At3g16270 PE=1 SV=1
CL7677Contig1	2e-56	sp|Q9C6S6|PPR67_ARATH Putative pentatricopeptide repeat-containing protein At1g31840 OS=Arabidopsis thaliana GN=At1g31840 PE=2 SV=2
con2.comp52830_c0_seq2	6e-67	sp|P82869|CYP37_ARATH Peptidyl-prolyl cis-trans isomerase CYP37, chloroplastic OS=Arabidopsis thaliana GN=CYP37 PE=1 SV=3
d2.comp64343_c0_seq3	1e-130	sp|P32483|PABS_STRGR Para-aminobenzoate synthase OS=Streptomyces griseus GN=pab PE=3 SV=1
con2.comp60200_c0_seq1	6e-50	sp|P0CM30|ATG2_CRYNJ Autophagy-related protein 2 OS=Cryptococcus neoformans var. neoformans serotype D (strain JEC21 / ATCC MYA-565) GN=ATG2 PE=3 SV=1
d2.comp56783_c0_seq1	3e-33	sp|Q9CPZ6|ORML3_MOUSE ORM1-like protein 3 OS=Mus musculus GN=Ormdl3 PE=2 SV=1
d2.comp1382074_c0_seq1	5e-14	sp|Q8L9J7|SWET1_ARATH Bidirectional sugar transporter SWEET1 OS=Arabidopsis thaliana GN=SWEET1 PE=1 SV=1
con2.comp55997_c0_seq1	1e-69	sp|Q500Z2|ZDH20_ARATH Probable protein S-acyltransferase 15 OS=Arabidopsis thaliana GN=PAT15 PE=2 SV=1
d2.comp388349_c0_seq1	8e-20	sp|Q56X05|PPR15_ARATH Pentatricopeptide repeat-containing protein At1g06145 OS=Arabidopsis thaliana GN=EMB1444 PE=2 SV=2
d2.comp10848_c0_seq1	1e-78	sp|P54928|IMP3_SOLLC Inositol monophosphatase 3 OS=Solanum lycopersicum GN=IMP3 PE=1 SV=1
d2.comp59076_c0_seq1	6e-20	sp|P45797|GUB_PAEPO Beta-glucanase OS=Paenibacillus polymyxa GN=gluB PE=3 SV=1
con2.comp398558_c0_seq1	8e-08	sp|Q9STE1|PP333_ARATH Pentatricopeptide repeat-containing protein At4g21300 OS=Arabidopsis thaliana GN=PCMP-E36 PE=3 SV=1
con2.comp58939_c2_seq3	3e-30	sp|O95563|MPC2_HUMAN Mitochondrial pyruvate carrier 2 OS=Homo sapiens GN=MPC2 PE=1 SV=1
CL115Contig1	0	sp|Q9M8S6|SKOR_ARATH Potassium channel SKOR OS=Arabidopsis thaliana GN=SKOR PE=1 SV=1
CL8459Contig1	4e-09	sp|Q9LD95|SIGF_ARATH RNA polymerase sigma factor sigF, chloroplastic OS=Arabidopsis thaliana GN=SIGF PE=1 SV=1
con2.comp59772_c1_seq17	4e-12	sp|P59278|Y1745_ARATH Uncharacterized protein At1g51745 OS=Arabidopsis thaliana GN=At1g51745 PE=2 SV=2
d2.comp57754_c0_seq4	8e-54	sp|Q9LHJ8|SAP5_ARATH Zinc finger A20 and AN1 domain-containing stress-associated protein 5 OS=Arabidopsis thaliana GN=SAP5 PE=2 SV=1
con2.comp437984_c0_seq1	4e-33	sp|Q40079|VATB2_HORVU V-type proton ATPase subunit B 2 OS=Hordeum vulgare PE=2 SV=1
d2.comp60107_c0_seq5	6e-137	sp|Q9ZT29|SC5D_TOBAC Delta(7)-sterol-C5(6)-desaturase OS=Nicotiana tabacum PE=2 SV=1
d2.comp490766_c0_seq1	9e-10	sp|Q7Y175|UBAX1_ARATH UBA and UBX domain-containing protein At4g15410 OS=Arabidopsis thaliana GN=At4g15410 PE=2 SV=1
con2.comp57488_c0_seq7	0	sp|Q6I5Y0|CDKC1_ORYSJ Cyclin-dependent kinase C-1 OS=Oryza sativa subsp. japonica GN=CDKC-1 PE=2 SV=1
con2.comp56754_c0_seq12	2e-22	sp|Q9LPD2|GENL1_ARATH Flap endonuclease GEN-like 1 OS=Arabidopsis thaliana GN=GEN1 PE=2 SV=3
d2.comp64567_c0_seq3	2e-80	sp|Q8L5Y9|PANK2_ARATH Pantothenate kinase 2 OS=Arabidopsis thaliana GN=At4g32180 PE=1 SV=2
d2.comp65090_c0_seq11	4e-14	sp|P48785|PRH_ARATH Pathogenesis-related homeodomain protein OS=Arabidopsis thaliana GN=PRH PE=2 SV=1
CL17791Contig1	0	sp|Q42371|ERECT_ARATH LRR receptor-like serine/threonine-protein kinase ERECTA OS=Arabidopsis thaliana GN=ERECTA PE=1 SV=1
d2.comp64497_c0_seq3	1e-28	sp|Q3MG79|RSGA_ANAVT Putative ribosome biogenesis GTPase RsgA OS=Anabaena variabilis (strain ATCC 29413 / PCC 7937) GN=rsgA PE=3 SV=1
d2.comp65133_c0_seq2	0	sp|Q570C0|TIR1_ARATH Protein TRANSPORT INHIBITOR RESPONSE 1 OS=Arabidopsis thaliana GN=TIR1 PE=1 SV=2
CL15425Contig1	6e-47	sp|Q6NKW7|PP164_ARATH Pentatricopeptide repeat-containing protein At2g19280 OS=Arabidopsis thaliana GN=At2g19280 PE=2 SV=2
con2.comp55335_c0_seq3	8e-78	sp|O07051|LTAA_AERJA L-allo-threonine aldolase OS=Aeromonas jandaei GN=ltaA PE=1 SV=1
d2.comp510908_c0_seq1	9e-25	sp|Q8GW38|ATL47_ARATH RING-H2 finger protein ATL47 OS=Arabidopsis thaliana GN=ATL47 PE=2 SV=1
d2.comp38695_c0_seq1	7e-51	sp|Q9FI61|UBC27_ARATH Ubiquitin-conjugating enzyme E2 27 OS=Arabidopsis thaliana GN=UBC27 PE=2 SV=1
d2.comp63999_c0_seq2	0	sp|Q9FF81|VPS36_ARATH Vacuolar protein sorting-associated protein 36 OS=Arabidopsis thaliana GN=VPS36 PE=1 SV=1
CL4198Contig1	5e-152	sp|P48000|KNAT3_ARATH Homeobox protein knotted-1-like 3 OS=Arabidopsis thaliana GN=KNAT3 PE=1 SV=1
CL3Contig26	9e-09	sp|P92519|M810_ARATH Uncharacterized mitochondrial protein AtMg00810 OS=Arabidopsis thaliana GN=AtMg00810 PE=4 SV=1
d2.comp60339_c0_seq1	4e-32	sp|Q9FVJ3|AGD12_ARATH ADP-ribosylation factor GTPase-activating protein AGD12 OS=Arabidopsis thaliana GN=AGD12 PE=1 SV=1
CL16119Contig1	0	sp|Q66GQ3|PDI16_ARATH Protein disulfide isomerase-like 1-6 OS=Arabidopsis thaliana GN=PDIL1-6 PE=2 SV=1
CL13471Contig1	4e-31	sp|Q9FDX9|GG1_ARATH Guanine nucleotide-binding protein subunit gamma 1 OS=Arabidopsis thaliana GN=GG1 PE=1 SV=1
CL689Contig2	6e-60	sp|Q8S9H7|DIV_ANTMA Transcription factor DIVARICATA OS=Antirrhinum majus GN=DIVARICATA PE=2 SV=1
con2.comp52271_c0_seq2	2e-158	sp|Q8L6J5|RPO1B_TOBAC DNA-directed RNA polymerase 1B, mitochondrial OS=Nicotiana tabacum GN=RPOT1-TOM PE=2 SV=2
con2.comp54471_c0_seq7	4e-111	sp|P80196|RNLX_SOLLC Intracellular ribonuclease LX OS=Solanum lycopersicum GN=RNALX PE=1 SV=2
CL7378Contig1	2e-25	sp|O49484|ASK11_ARATH SKP1-like protein 11 OS=Arabidopsis thaliana GN=ASK11 PE=1 SV=1
CL19235Contig1	7e-18	sp|Q9YGP5|RBPMS_XENLA RNA-binding protein with multiple splicing OS=Xenopus laevis GN=rbpms PE=2 SV=1
CL7805Contig1	2e-19	sp|Q94BT2|AIR12_ARATH Auxin-induced in root cultures protein 12 OS=Arabidopsis thaliana GN=AIR12 PE=1 SV=3
d2.comp67795_c0_seq1	1e-67	sp|Q7ZZ25|ATD1A_DANRE ATPase family AAA domain-containing protein 1-A OS=Danio rerio GN=atad1a PE=2 SV=2
d2.comp60169_c0_seq1	9e-12	sp|Q8NFH3|NUP43_HUMAN Nucleoporin Nup43 OS=Homo sapiens GN=NUP43 PE=1 SV=1
con2.comp58079_c0_seq2	3e-48	sp|O49048|VPS45_ARATH Vacuolar protein sorting-associated protein 45 homolog OS=Arabidopsis thaliana GN=VPS45 PE=1 SV=2
CL955Contig1	3e-52	sp|Q6NM73|CRR3_ARATH Cysteine-rich repeat secretory protein 3 OS=Arabidopsis thaliana GN=CRRSP3 PE=2 SV=1
con2.comp48618_c0_seq7	1e-152	sp|Q39548|KSB_CUCMA Ent-kaur-16-ene synthase, chloroplastic OS=Cucurbita maxima PE=1 SV=1
d2.comp33921_c0_seq1	8e-80	sp|Q9FN48|CAS_ARATH Calcium sensing receptor, chloroplastic OS=Arabidopsis thaliana GN=CAS PE=1 SV=1
con2.comp54960_c0_seq1	2e-26	sp|Q68FJ8|TM1L2_XENLA TOM1-like protein 2 OS=Xenopus laevis GN=tom1l2 PE=2 SV=1
con2.comp45436_c0_seq1	1e-33	sp|Q9LW29|AFB2_ARATH Protein AUXIN SIGNALING F-BOX 2 OS=Arabidopsis thaliana GN=AFB2 PE=1 SV=1
d2.comp52943_c0_seq1	2e-44	sp|O27555|ARSA_METTH Putative arsenical pump-driving ATPase OS=Methanothermobacter thermautotrophicus (strain ATCC 29096 / DSM 1053 / JCM 10044 / NBRC 100330 / Delta H) GN=MTH_1511 PE=1 SV=1
con2.comp48974_c0_seq2	6e-14	sp|Q07442|BDF2_YEAST Bromodomain-containing factor 2 OS=Saccharomyces cerevisiae (strain ATCC 204508 / S288c) GN=BDF2 PE=1 SV=1
con2.comp51672_c0_seq1	5e-93	sp|P34788|RS18_ARATH 40S ribosomal protein S18 OS=Arabidopsis thaliana GN=RPS18A PE=1 SV=1
d2.comp64188_c0_seq1	3e-13	sp|Q55480|YZ37_SYNY3 Uncharacterized sugar kinase slr0537 OS=Synechocystis sp. (strain PCC 6803 / Kazusa) GN=slr0537 PE=3 SV=1
con2.comp53385_c0_seq2	0	sp|P48147|PPCE_HUMAN Prolyl endopeptidase OS=Homo sapiens GN=PREP PE=1 SV=2
con2.comp56975_c0_seq32	2e-12	sp|Q9DBD2|MARH8_MOUSE E3 ubiquitin-protein ligase MARCH8 OS=Mus musculus GN=March8 PE=2 SV=1
d2.comp64559_c1_seq1	2e-27	sp|Q55GU0|Y9955_DICDI Probable serine/threonine-protein kinase DDB_G0267514 OS=Dictyostelium discoideum GN=DDB_G0267514 PE=3 SV=1
con2.comp447980_c0_seq1	3e-09	sp|Q9LZD3|E70A1_ARATH Exocyst complex component EXO70A1 OS=Arabidopsis thaliana GN=EXO70A1 PE=1 SV=1
d2.comp21521_c0_seq1	2e-75	sp|Q84XA3|IMDH_VIGUN Inosine-5'-monophosphate dehydrogenase OS=Vigna unguiculata GN=impdh PE=1 SV=1
con2.comp50377_c2_seq13	1e-52	sp|P14273|CB2_CHLRE Chlorophyll a-b binding protein of LHCII type I, chloroplastic OS=Chlamydomonas reinhardtii GN=cabII-1 PE=1 SV=1
con2.comp2666_c0_seq1	6e-22	sp|F4I114|Y1960_ARATH Probable serine/threonine-protein kinase At1g09600 OS=Arabidopsis thaliana GN=At1g09600 PE=3 SV=1
con2.comp696588_c0_seq1	2e-21	sp|Q50EK3|C04C1_PINTA Cytochrome P450 704C1 OS=Pinus taeda GN=CYP704C1 PE=2 SV=1
d2.comp63349_c0_seq3	9e-180	sp|Q8LBB2|KING1_ARATH SNF1-related protein kinase regulatory subunit gamma-1 OS=Arabidopsis thaliana GN=KING1 PE=1 SV=2
con2.comp731114_c0_seq1	2e-27	sp|Q95029|CATL_DROME Cathepsin L OS=Drosophila melanogaster GN=Cp1 PE=2 SV=2
con2.comp56798_c2_seq1	0	sp|Q70E96|AL3F1_ARATH Aldehyde dehydrogenase family 3 member F1 OS=Arabidopsis thaliana GN=ALDH3F1 PE=2 SV=2
d2.comp62338_c0_seq1	1e-114	sp|O51625|MNMA_BORBU tRNA-specific 2-thiouridylase MnmA OS=Borrelia burgdorferi (strain ATCC 35210 / B31 / CIP 102532 / DSM 4680) GN=mnmA PE=3 SV=1
d2.comp57934_c0_seq6	3e-27	sp|Q54F23|MROH1_DICDI Maestro heat-like repeat-containing protein family member 1 OS=Dictyostelium discoideum GN=mroh1 PE=4 SV=1
con2.comp57499_c0_seq1	1e-38	sp|Q86V24|ADR2_HUMAN Adiponectin receptor protein 2 OS=Homo sapiens GN=ADIPOR2 PE=1 SV=1
con2.comp51461_c0_seq2	2e-12	sp|P43273|TGA2_ARATH Transcription factor TGA2 OS=Arabidopsis thaliana GN=TGA2 PE=1 SV=1
CL755Contig1	2e-13	sp|Q689D6|RPD1_ARATH Protein ROOT PRIMORDIUM DEFECTIVE 1 OS=Arabidopsis thaliana GN=RPD1 PE=1 SV=1
d2.comp65335_c0_seq3	1e-38	sp|Q86V24|ADR2_HUMAN Adiponectin receptor protein 2 OS=Homo sapiens GN=ADIPOR2 PE=1 SV=1
con2.comp53154_c0_seq1	5e-18	sp|Q6ICY4|MTPC2_ARATH Metal tolerance protein C2 OS=Arabidopsis thaliana GN=MTPC2 PE=1 SV=1
con2.comp56644_c0_seq33	3e-179	sp|O23240|D2HDH_ARATH D-2-hydroxyglutarate dehydrogenase, mitochondrial OS=Arabidopsis thaliana GN=D2HGDH PE=1 SV=3
d2.comp3780_c0_seq1	1e-78	sp|F4K0E8|ISPG_ARATH 4-hydroxy-3-methylbut-2-en-1-yl diphosphate synthase, chloroplastic OS=Arabidopsis thaliana GN=ISPG PE=1 SV=1
con2.comp55937_c0_seq8	4e-19	sp|Q9LMB9|CRK1_ARATH Cysteine-rich receptor-like protein kinase 1 OS=Arabidopsis thaliana GN=CRK1 PE=2 SV=2
con2.comp58818_c0_seq1	0	sp|Q8L840|RQL4A_ARATH ATP-dependent DNA helicase Q-like 4A OS=Arabidopsis thaliana GN=RECQL4A PE=2 SV=1
d2.comp63015_c0_seq1	5e-07	sp|P0C2F6|RNHX1_ARATH Putative ribonuclease H protein At1g65750 OS=Arabidopsis thaliana GN=At1g65750 PE=3 SV=1
con2.comp10309_c0_seq1	5e-15	sp|Q8RY65|NIK2_ARATH Protein NSP-INTERACTING KINASE 2 OS=Arabidopsis thaliana GN=NIK2 PE=1 SV=1
con2.comp52119_c0_seq7	4e-26	sp|Q08298|RD22_ARATH Dehydration-responsive protein RD22 OS=Arabidopsis thaliana GN=RD22 PE=2 SV=1
CL1349Contig1	1e-09	sp|Q8JFW1|ASND1_DANRE Asparagine synthetase domain-containing protein 1 OS=Danio rerio GN=asnsd1 PE=2 SV=1
d2.comp495258_c0_seq1	1e-09	sp|Q9U2A9|BOP1_CAEEL Ribosome biogenesis protein BOP1 homolog OS=Caenorhabditis elegans GN=Y48B6A.1 PE=3 SV=1
d2.comp66730_c1_seq2	2e-111	sp|Q9LSS5|ICR3_ARATH Interactor of constitutive active ROPs 3 OS=Arabidopsis thaliana GN=ICR3 PE=1 SV=1
con2.comp49255_c0_seq4	0	sp|A8R7E6|CERK1_ARATH Chitin elicitor receptor kinase 1 OS=Arabidopsis thaliana GN=CERK1 PE=1 SV=1
con2.comp52142_c0_seq4	5e-07	sp|C0LGX1|Y5524_ARATH Probable LRR receptor-like serine/threonine-protein kinase At5g65240 OS=Arabidopsis thaliana GN=At5g65240 PE=2 SV=1
CL895Contig1	5e-11	sp|Q9UKJ3|GPTC8_HUMAN G patch domain-containing protein 8 OS=Homo sapiens GN=GPATCH8 PE=1 SV=2
con2.comp57189_c0_seq1	1e-109	sp|Q9FWS6|BBD1_ARATH Bifunctional nuclease 1 OS=Arabidopsis thaliana GN=BBD1 PE=2 SV=1
con2.comp57232_c0_seq1	4e-06	sp|Q9LH88|Y3852_ARATH Putative B3 domain-containing protein At3g28852 OS=Arabidopsis thaliana GN=At3g28852 PE=3 SV=1
CL4844Contig1	2e-160	sp|Q9ZUM2|TOM3_ARATH Tobamovirus multiplication protein 3 OS=Arabidopsis thaliana GN=TOM3 PE=1 SV=2
d2.comp839711_c0_seq1	1e-07	sp|Q57726|FKBP1_METJA Putative FKBP-type peptidyl-prolyl cis-trans isomerase MJ0278 OS=Methanocaldococcus jannaschii (strain ATCC 43067 / DSM 2661 / JAL-1 / JCM 10045 / NBRC 100440) GN=MJ0278 PE=3 SV=1
CL4180Contig1	1e-53	sp|P48758|CBR1_MOUSE Carbonyl reductase [NADPH] 1 OS=Mus musculus GN=Cbr1 PE=1 SV=3
d2.comp32957_c0_seq1	2e-31	sp|Q54TS4|YIPF1_DICDI Protein YIPF1 homolog OS=Dictyostelium discoideum GN=yipf1 PE=3 SV=1
d2.comp435726_c0_seq1	1e-13	sp|A9BDG4|RL7_PROM4 50S ribosomal protein L7/L12 OS=Prochlorococcus marinus (strain MIT 9211) GN=rplL PE=3 SV=1
d2.comp67475_c1_seq3	2e-38	sp|Q8L7S4|MP702_ARATH Microtubule-associated protein 70-2 OS=Arabidopsis thaliana GN=MAP70.2 PE=1 SV=1
d2.comp56267_c0_seq2	8e-23	sp|Q9XIA7|TOM6_ARATH Mitochondrial import receptor subunit TOM6 homolog OS=Arabidopsis thaliana GN=TOM6 PE=1 SV=1
d2.comp59735_c0_seq1	3e-173	sp|P22953|MD37E_ARATH Probable mediator of RNA polymerase II transcription subunit 37e OS=Arabidopsis thaliana GN=MED37E PE=1 SV=3
con2.comp58429_c0_seq2	8e-95	sp|O04336|WRK21_ARATH Probable WRKY transcription factor 21 OS=Arabidopsis thaliana GN=WRKY21 PE=2 SV=1
CL1360Contig1	0	sp|Q9SCP6|U73D1_ARATH UDP-glycosyltransferase 73D1 OS=Arabidopsis thaliana GN=UGT73D1 PE=3 SV=1
d2.comp62146_c0_seq5	2e-15	sp|O65351|SUBL_ARATH Subtilisin-like protease OS=Arabidopsis thaliana GN=ARA12 PE=1 SV=1
CL923Contig1	7e-125	sp|Q14692|BMS1_HUMAN Ribosome biogenesis protein BMS1 homolog OS=Homo sapiens GN=BMS1 PE=1 SV=1
CL8795Contig1	1e-58	sp|O24648|G3OX_PEA Gibberellin 3-beta-dioxygenase 1 OS=Pisum sativum GN=LE PE=1 SV=1
con2.comp56278_c0_seq1	1e-58	sp|Q2V9B0|MY1R1_SOLTU Transcription factor MYB1R1 OS=Solanum tuberosum PE=2 SV=1
con2.comp56765_c0_seq5	8e-14	sp|B2G8V5|RL36_LACRJ 50S ribosomal protein L36 OS=Lactobacillus reuteri (strain JCM 1112) GN=rpmJ PE=3 SV=1
con2.comp51669_c0_seq2	2e-138	sp|Q8L8B8|LOG3_ARATH Cytokinin riboside 5'-monophosphate phosphoribohydrolase LOG3 OS=Arabidopsis thaliana GN=LOG3 PE=1 SV=1
d2.comp62877_c0_seq21	8e-32	sp|Q5XVJ4|FAN1_ARATH Fanconi-associated nuclease 1 homolog OS=Arabidopsis thaliana GN=At1g48360 PE=2 SV=2
con2.comp58127_c0_seq1	0	sp|B9DFG5|PTI13_ARATH PTI1-like tyrosine-protein kinase 3 OS=Arabidopsis thaliana GN=PTI13 PE=1 SV=1
CL9943Contig1	8e-06	sp|Q5SRE5|NU188_HUMAN Nucleoporin NUP188 homolog OS=Homo sapiens GN=NUP188 PE=1 SV=1
d2.comp709726_c0_seq1	4e-40	sp|Q9M2B4|ALFL3_ARATH PHD finger protein ALFIN-LIKE 3 OS=Arabidopsis thaliana GN=AL3 PE=2 SV=1
CL234Contig3	0	sp|Q9LID0|LDL2_ARATH Lysine-specific histone demethylase 1 homolog 2 OS=Arabidopsis thaliana GN=LDL2 PE=2 SV=1
con2.comp60377_c0_seq3	4e-46	sp|P29144|TPP2_HUMAN Tripeptidyl-peptidase 2 OS=Homo sapiens GN=TPP2 PE=1 SV=4
con2.comp51659_c0_seq1	3e-51	sp|P34105|MAOX_POPTR NADP-dependent malic enzyme OS=Populus trichocarpa PE=2 SV=3
con2.comp23958_c0_seq1	1e-137	sp|Q84MB3|ACCH1_ARATH 1-aminocyclopropane-1-carboxylate oxidase homolog 1 OS=Arabidopsis thaliana GN=At1g06620 PE=2 SV=1
d2.comp58879_c0_seq3	9e-46	sp|Q5FPX9|ENGB_GLUOX Probable GTP-binding protein EngB OS=Gluconobacter oxydans (strain 621H) GN=engB PE=3 SV=1
d2.comp39273_c0_seq1	7e-13	sp|P41208|CETN2_HUMAN Centrin-2 OS=Homo sapiens GN=CETN2 PE=1 SV=1
d2.comp52210_c0_seq2	7e-25	sp|O67550|EX53_AQUAE 5'-3' exonuclease OS=Aquifex aeolicus (strain VF5) GN=aq_1628 PE=3 SV=1
d2.comp54086_c0_seq1	3e-47	sp|P92558|NU1M_ARATH NADH-ubiquinone oxidoreductase chain 1 OS=Arabidopsis thaliana GN=ND1 PE=1 SV=4
CL2267Contig1	5e-94	sp|Q9SIT7|PP151_ARATH Pentatricopeptide repeat-containing protein At2g13600 OS=Arabidopsis thaliana GN=PCMP-E76 PE=3 SV=1
d2.comp56191_c1_seq1	1e-65	sp|Q76CU2|PDR1_TOBAC Pleiotropic drug resistance protein 1 OS=Nicotiana tabacum GN=PDR1 PE=2 SV=1
d2.comp61649_c0_seq1	5e-165	sp|Q9C6I6|ETFA_ARATH Electron transfer flavoprotein subunit alpha, mitochondrial OS=Arabidopsis thaliana GN=ETFA PE=1 SV=1
d2.comp38037_c0_seq1	5e-79	sp|Q6NPM8|HIS7_ARATH Bifunctional phosphatase IMPL2, chloroplastic OS=Arabidopsis thaliana GN=HISN7 PE=1 SV=1
con2.comp20482_c0_seq1	6e-42	sp|Q9ZT66|E134_MAIZE Endo-1,3;1,4-beta-D-glucanase OS=Zea mays PE=1 SV=1
con2.comp56996_c0_seq14	2e-179	sp|Q9FHX2|MFL1_ARATH Protein MITOFERRINLIKE 1, chloroplastic OS=Arabidopsis thaliana GN=MFL1 PE=2 SV=1
CL1Contig1047	1e-07	sp|Q940M4|OCT7_ARATH Organic cation/carnitine transporter 7 OS=Arabidopsis thaliana GN=OCT7 PE=2 SV=1
d2.comp59156_c0_seq1	9e-57	sp|O49453|Y4844_ARATH Uncharacterized protein At4g28440 OS=Arabidopsis thaliana GN=At4g28440 PE=1 SV=1
con2.comp54784_c0_seq1	0	sp|Q42942|UMPS_TOBAC Uridine 5'-monophosphate synthase (Fragment) OS=Nicotiana tabacum GN=PYR5-6 PE=2 SV=1
d2.comp67108_c0_seq1	9e-60	sp|O14099|YERG_SCHPO Uncharacterized RING finger protein C2F3.16 OS=Schizosaccharomyces pombe (strain 972 / ATCC 24843) GN=SPAC2F3.16 PE=4 SV=1
d2.comp65287_c0_seq1	2e-87	sp|Q15020|SART3_HUMAN Squamous cell carcinoma antigen recognized by T-cells 3 OS=Homo sapiens GN=SART3 PE=1 SV=1
d2.comp1400_c0_seq1	6e-22	sp|Q9LIL5|PP233_ARATH Putative pentatricopeptide repeat-containing protein At3g15200 OS=Arabidopsis thaliana GN=At3g15200 PE=3 SV=1
CL19575Contig1	3e-46	sp|Q9LQU5|NUD18_ARATH Nudix hydrolase 18, mitochondrial OS=Arabidopsis thaliana GN=NUDT18 PE=2 SV=1
d2.comp62962_c0_seq2	2e-35	sp|Q8LB08|ADT4_ARATH ADP,ATP carrier protein ER-ANT1 OS=Arabidopsis thaliana GN=ER-ANT1 PE=2 SV=2
d2.comp54266_c0_seq1	2e-65	sp|Q8S9M4|PP198_ARATH Pentatricopeptide repeat-containing protein At2g41080 OS=Arabidopsis thaliana GN=PCMP-H29 PE=2 SV=2
CL6869Contig1	9e-19	sp|Q9H1D9|RPC6_HUMAN DNA-directed RNA polymerase III subunit RPC6 OS=Homo sapiens GN=POLR3F PE=1 SV=1
con2.comp49965_c0_seq2	9e-11	sp|P14381|YTX2_XENLA Transposon TX1 uncharacterized 149 kDa protein OS=Xenopus laevis PE=4 SV=1
con2.comp49088_c0_seq3	5e-08	sp|Q69KJ0|RTL3_ORYSJ Ribonuclease 3-like protein 3 OS=Oryza sativa subsp. japonica GN=Os06g0358800 PE=2 SV=1
con2.comp49977_c1_seq3	1e-114	sp|O22707|ALKR3_ARATH Probable aldo-keto reductase 3 OS=Arabidopsis thaliana GN=At1g60690 PE=3 SV=1
CL10138Contig1	0	sp|Q9LNU6|PPR53_ARATH Pentatricopeptide repeat-containing protein At1g20230 OS=Arabidopsis thaliana GN=PCMP-H21 PE=2 SV=2
con2.comp54136_c1_seq8	2e-34	sp|P62311|LSM3_MOUSE U6 snRNA-associated Sm-like protein LSm3 OS=Mus musculus GN=Lsm3 PE=3 SV=2
CL9996Contig1	0	sp|Q9SS81|PP221_ARATH Pentatricopeptide repeat-containing protein At3g09060 OS=Arabidopsis thaliana GN=At3g09060 PE=2 SV=1
d2.comp54460_c0_seq1	7e-119	sp|Q10N21|APX1_ORYSJ L-ascorbate peroxidase 1, cytosolic OS=Oryza sativa subsp. japonica GN=APX1 PE=1 SV=1
con2.comp57752_c1_seq2	3e-11	sp|Q03516|RSN1_YEAST Uncharacterized protein RSN1 OS=Saccharomyces cerevisiae (strain ATCC 204508 / S288c) GN=RSN1 PE=1 SV=1
d2.comp61256_c0_seq4	6e-29	sp|Q54XF2|KGUA_DICDI Guanylate kinase OS=Dictyostelium discoideum GN=guk1 PE=3 SV=1
d2.comp63514_c1_seq16	1e-116	sp|D1I234|DRE2_VITVI Anamorsin homolog OS=Vitis vinifera GN=VIT_01s0010g01180 PE=3 SV=1
d2.comp66448_c0_seq9	9e-37	sp|Q9SIY8|LAC5_ARATH Laccase-5 OS=Arabidopsis thaliana GN=LAC5 PE=2 SV=1
d2.comp604615_c0_seq1	4e-25	sp|P92523|M860_ARATH Uncharacterized mitochondrial protein AtMg00860 OS=Arabidopsis thaliana GN=AtMg00860 PE=4 SV=1
con2.comp556344_c0_seq1	2e-22	sp|Q5G1T1|PP272_ARATH Pentatricopeptide repeat-containing protein At3g49170, chloroplastic OS=Arabidopsis thaliana GN=EMB2261 PE=2 SV=1
con2.comp1126361_c0_seq1	5e-40	sp|Q38681|VATB1_ACEAT V-type proton ATPase subunit B 1 OS=Acetabularia acetabulum PE=2 SV=1
CL608Contig1	0	sp|Q8L7U5|BSL1_ARATH Serine/threonine-protein phosphatase BSL1 OS=Arabidopsis thaliana GN=BSL1 PE=1 SV=2
d2.comp65480_c0_seq4	0	sp|Q0WSN2|DAR2_ARATH Protein DA1-related 2 OS=Arabidopsis thaliana GN=DAR2 PE=2 SV=1
con2.comp58591_c0_seq3	5e-15	sp|Q7T037|RF12B_XENLA E3 ubiquitin-protein ligase RNF12-B OS=Xenopus laevis GN=rnf12-b PE=2 SV=1
con2.comp966126_c0_seq1	1e-09	sp|Q9Y7U7|SND1_SCHPO Staphylococcal nuclease domain-containing protein 1 OS=Schizosaccharomyces pombe (strain 972 / ATCC 24843) GN=snd1 PE=1 SV=1
con2.comp54618_c0_seq1	0	sp|Q9C9N5|Y1668_ARATH Probable inactive leucine-rich repeat receptor-like protein kinase At1g66830 OS=Arabidopsis thaliana GN=At1g66830 PE=1 SV=1
CL17119Contig1	1e-46	sp|Q93W88|BH137_ARATH Transcription factor bHLH137 OS=Arabidopsis thaliana GN=BHLH137 PE=2 SV=1
d2.comp18239_c0_seq1	2e-45	sp|Q8GYA6|PS13B_ARATH 26S proteasome non-ATPase regulatory subunit 13 homolog B OS=Arabidopsis thaliana GN=RPN9B PE=1 SV=1
CL3683Contig1	5e-74	sp|Q9FIJ6|ACCR4_ARATH Serine/threonine-protein kinase-like protein CCR4 OS=Arabidopsis thaliana GN=CCR4 PE=1 SV=1
CL1Contig946	1e-32	sp|P32295|ARG7_VIGRR Indole-3-acetic acid-induced protein ARG7 OS=Vigna radiata var. radiata GN=ARG7 PE=2 SV=1
d2.comp40105_c0_seq1	5e-54	sp|Q6MC06|SYY_PARUW Tyrosine--tRNA ligase OS=Protochlamydia amoebophila (strain UWE25) GN=tyrS PE=3 SV=1
con2.comp59650_c0_seq1	0	sp|Q9LU89|2A5N_ARATH Serine/threonine protein phosphatase 2A 59 kDa regulatory subunit B' eta isoform OS=Arabidopsis thaliana GN=B'ETA PE=2 SV=1
d2.comp260981_c0_seq1	2e-30	sp|Q55087|CHLP_SYNY3 Geranylgeranyl diphosphate reductase OS=Synechocystis sp. (strain PCC 6803 / Kazusa) GN=chlP PE=3 SV=1
d2.comp57122_c0_seq3	6e-06	sp|Q8NHP7|EXD1_HUMAN Exonuclease 3'-5' domain-containing protein 1 OS=Homo sapiens GN=EXD1 PE=2 SV=4
con2.comp55229_c0_seq5	6e-15	sp|Q9FHH5|GDU3_ARATH Protein GLUTAMINE DUMPER 3 OS=Arabidopsis thaliana GN=GDU3 PE=2 SV=1
CL8513Contig1	1e-07	sp|Q5M947|RRP15_RAT RRP15-like protein OS=Rattus norvegicus GN=Rrp15 PE=2 SV=1
d2.comp44979_c0_seq1	1e-109	sp|O23609|PER41_ARATH Peroxidase 41 OS=Arabidopsis thaliana GN=PER41 PE=3 SV=1
con2.comp53109_c0_seq1	2e-59	sp|Q84JC0|RRP8_ARATH Ribosomal RNA-processing protein 8 OS=Arabidopsis thaliana GN=At5g40530 PE=2 SV=1
CL7847Contig1	2e-09	sp|O80669|SIB2_ARATH Sigma factor binding protein 2, chloroplastic OS=Arabidopsis thaliana GN=SIB2 PE=2 SV=1
d2.comp67137_c0_seq7	3e-26	sp|P49793|NUP98_RAT Nuclear pore complex protein Nup98-Nup96 OS=Rattus norvegicus GN=Nup98 PE=1 SV=2
con2.comp56511_c0_seq1	4e-151	sp|P52917|VPS4_YEAST Vacuolar protein sorting-associated protein 4 OS=Saccharomyces cerevisiae (strain ATCC 204508 / S288c) GN=VPS4 PE=1 SV=1
d2.comp62308_c0_seq8	2e-18	sp|P43557|FMP32_YEAST Protein FMP32, mitochondrial OS=Saccharomyces cerevisiae (strain ATCC 204508 / S288c) GN=FMP32 PE=1 SV=1
d2.comp669670_c0_seq1	6e-51	sp|Q9FE20|PBS1_ARATH Serine/threonine-protein kinase PBS1 OS=Arabidopsis thaliana GN=PBS1 PE=1 SV=1
con2.comp749555_c0_seq1	3e-13	sp|P53390|MEP3_YEAST Ammonium transporter MEP3 OS=Saccharomyces cerevisiae (strain ATCC 204508 / S288c) GN=MEP3 PE=1 SV=1
d2.comp67161_c1_seq1	8e-74	sp|Q8TEQ8|PIGO_HUMAN GPI ethanolamine phosphate transferase 3 OS=Homo sapiens GN=PIGO PE=1 SV=3
d2.comp65086_c1_seq2	0	sp|Q9LYS2|AB10C_ARATH ABC transporter C family member 10 OS=Arabidopsis thaliana GN=ABCC10 PE=2 SV=2
d2.comp63020_c0_seq3	2e-68	sp|Q9FDW1|MYB44_ARATH Transcription factor MYB44 OS=Arabidopsis thaliana GN=MYB44 PE=2 SV=1
con2.comp342356_c0_seq1	1e-25	sp|Q12618|ACO1_AJECA Acyl-CoA desaturase OS=Ajellomyces capsulatus GN=OLE1 PE=3 SV=1
d2.comp423830_c0_seq1	5e-119	sp|Q2RBN7|CLH1_ORYSJ Clathrin heavy chain 1 OS=Oryza sativa subsp. japonica GN=Os11g0104900 PE=3 SV=1
CL2196Contig1	4e-118	sp|Q93Y06|Y5720_ARATH Probable inactive receptor kinase At5g67200 OS=Arabidopsis thaliana GN=At5g67200 PE=1 SV=1
d2.comp60654_c0_seq1	1e-109	sp|O81263|KITH_ORYSJ Thymidine kinase OS=Oryza sativa subsp. japonica GN=TK PE=2 SV=2
d2.comp206531_c0_seq1	3e-14	sp|P35721|C560_MARPO Succinate dehydrogenase cytochrome b560 subunit OS=Marchantia polymorpha GN=SDH3 PE=3 SV=1
con2.comp52839_c0_seq4	8e-27	sp|Q5E9J7|ADAT2_BOVIN tRNA-specific adenosine deaminase 2 OS=Bos taurus GN=DEADC1 PE=2 SV=1
con2.comp37903_c0_seq1	3e-24	sp|Q9XIF8|GSTUG_ARATH Glutathione S-transferase U16 OS=Arabidopsis thaliana GN=GSTU16 PE=2 SV=1
CL1160Contig2	5e-09	sp|Q95JR3|SRAC1_MACFA Protein SERAC1 OS=Macaca fascicularis GN=SERAC1 PE=2 SV=1
d2.comp66876_c0_seq6	3e-18	sp|Q9ASS4|Y5838_ARATH Probably inactive leucine-rich repeat receptor-like protein kinase At5g48380 OS=Arabidopsis thaliana GN=At5g48380 PE=1 SV=1
con2.comp52643_c0_seq1	5e-06	sp|Q68EV5|CMS1_XENLA Protein CMSS1 OS=Xenopus laevis GN=cmss1 PE=2 SV=1
con2.comp59249_c1_seq6	5e-127	sp|Q9S7U9|M2K2_ARATH Mitogen-activated protein kinase kinase 2 OS=Arabidopsis thaliana GN=MKK2 PE=1 SV=2
d2.comp57846_c0_seq1	7e-51	sp|Q9FID9|Y5389_ARATH Probable receptor-like protein kinase At5g38990 OS=Arabidopsis thaliana GN=At5g38990 PE=2 SV=1
CL2257Contig1	0	sp|Q9SYX2|SPA1_ARATH Protein SUPPRESSOR OF PHYA-105 1 OS=Arabidopsis thaliana GN=SPA1 PE=1 SV=1
d2.comp67501_c1_seq11	0	sp|Q9M0G0|GAGT3_ARATH Gamma-glutamyltranspeptidase 3 OS=Arabidopsis thaliana GN=GGT3 PE=2 SV=1
d2.comp65104_c0_seq3	8e-44	sp|Q68EH9|CRBN_DANRE Protein cereblon OS=Danio rerio GN=crbn PE=1 SV=1
d2.comp56837_c0_seq1	0	sp|Q7X996|CIPK2_ORYSJ CBL-interacting protein kinase 2 OS=Oryza sativa subsp. japonica GN=CIPK2 PE=2 SV=1
d2.comp691900_c0_seq1	3e-31	sp|Q7KWL3|DCA13_DICDI DDB1- and CUL4-associated factor 13 OS=Dictyostelium discoideum GN=wdsof1 PE=3 SV=1
d2.comp55062_c0_seq1	3e-82	sp|Q9SCZ4|FERON_ARATH Receptor-like protein kinase FERONIA OS=Arabidopsis thaliana GN=FER PE=1 SV=1
con2.comp54525_c0_seq1	1e-146	sp|Q9LEB3|RBP47_NICPL Polyadenylate-binding protein RBP47 OS=Nicotiana plumbaginifolia GN=RBP47 PE=1 SV=1
con2.comp39273_c0_seq5	3e-39	sp|Q9M0M2|AB9B_ARATH ABC transporter B family member 9 OS=Arabidopsis thaliana GN=ABCB9 PE=3 SV=2
CL124Contig2	7e-13	sp|O64771|Y1148_ARATH G-type lectin S-receptor-like serine/threonine-protein kinase At1g61480 OS=Arabidopsis thaliana GN=At1g61480 PE=2 SV=2
CL3578Contig1	0	sp|Q9FJU9|E1313_ARATH Glucan endo-1,3-beta-glucosidase 13 OS=Arabidopsis thaliana GN=At5g56590 PE=1 SV=1
con2.comp54103_c0_seq3	5e-44	sp|Q5T1Q4|S35F1_HUMAN Solute carrier family 35 member F1 OS=Homo sapiens GN=SLC35F1 PE=2 SV=2
CL3923Contig1	1e-44	sp|O04425|FCA_ARATH Flowering time control protein FCA OS=Arabidopsis thaliana GN=FCA PE=1 SV=2
d2.comp59011_c1_seq2	0	sp|P19866|G3PA_SPIOL Glyceraldehyde-3-phosphate dehydrogenase A, chloroplastic OS=Spinacia oleracea GN=GAPA PE=1 SV=2
CL16426Contig1	3e-09	sp|O43918|AIRE_HUMAN Autoimmune regulator OS=Homo sapiens GN=AIRE PE=1 SV=1
con2.comp50597_c0_seq5	3e-18	sp|Q8GYM4|REM14_ARATH B3 domain-containing protein REM14 OS=Arabidopsis thaliana GN=REM14 PE=2 SV=2
d2.comp65450_c0_seq4	1e-95	sp|P27164|CALM3_PETHY Calmodulin-related protein OS=Petunia hybrida GN=CAM53 PE=2 SV=2
d2.comp790830_c0_seq1	6e-11	sp|P60994|ERVB_TABDI Ervatamin-B OS=Tabernaemontana divaricata PE=1 SV=1
con2.comp194954_c0_seq1	1e-42	sp|P27521|CA4_ARATH Chlorophyll a-b binding protein 4, chloroplastic OS=Arabidopsis thaliana GN=LHCA4 PE=1 SV=1
CL11740Contig1	2e-27	sp|B8HM61|GLGC_CYAP4 Glucose-1-phosphate adenylyltransferase OS=Cyanothece sp. (strain PCC 7425 / ATCC 29141) GN=glgC PE=3 SV=1
con2.comp48379_c0_seq1	3e-33	sp|Q8L9W3|ATL23_ARATH E3 ubiquitin-protein ligase ATL23 OS=Arabidopsis thaliana GN=ATL23 PE=1 SV=2
d2.comp884075_c0_seq1	5e-44	sp|Q9FHN8|KCBP_ARATH Kinesin-like calmodulin-binding protein OS=Arabidopsis thaliana GN=KCBP PE=1 SV=1
con2.comp217691_c0_seq1	8e-32	sp|Q9LEQ3|CNG18_ARATH Putative cyclic nucleotide-gated ion channel 18 OS=Arabidopsis thaliana GN=CNGC18 PE=3 SV=1
CL1602Contig1	0	sp|Q8LCU7|MECR_ARATH Probable trans-2-enoyl-CoA reductase, mitochondrial OS=Arabidopsis thaliana GN=At3g45770 PE=1 SV=1
con2.comp59684_c0_seq3	2e-126	sp|Q5R761|SNUT2_PONAB U4/U6.U5 tri-snRNP-associated protein 2 OS=Pongo abelii GN=USP39 PE=2 SV=1
con2.comp52637_c0_seq3	3e-59	sp|Q8L7G3|CRK7_ARATH Cysteine-rich receptor-like protein kinase 7 OS=Arabidopsis thaliana GN=CRK7 PE=2 SV=1
CL1Contig739	2e-165	sp|Q39199|RECAC_ARATH DNA repair protein recA homolog 1, chloroplastic OS=Arabidopsis thaliana GN=RECA PE=2 SV=1
d2.comp61788_c0_seq3	1e-29	sp|A6P6V9|CBDAS_CANSA Cannabidiolic acid synthase OS=Cannabis sativa GN=CBDAS PE=1 SV=1
CL14810Contig1	6e-75	sp|Q9SIM4|RL141_ARATH 60S ribosomal protein L14-1 OS=Arabidopsis thaliana GN=RPL14A PE=2 SV=1
con2.comp54987_c0_seq1	0	sp|Q9MA15|Y1796_ARATH Uncharacterized aarF domain-containing protein kinase At1g79600, chloroplastic OS=Arabidopsis thaliana GN=At1g79600 PE=1 SV=1
CL10811Contig1	0	sp|Q8L883|LAX5_MEDTR Auxin transporter-like protein 5 OS=Medicago truncatula GN=LAX5 PE=2 SV=1
CL5944Contig1	0	sp|Q84KJ6|AMT31_ORYSJ Ammonium transporter 3 member 1 OS=Oryza sativa subsp. japonica GN=AMT3-1 PE=2 SV=1
con2.comp58670_c0_seq3	0	sp|O22218|ACA4_ARATH Calcium-transporting ATPase 4, plasma membrane-type OS=Arabidopsis thaliana GN=ACA4 PE=1 SV=1
CL2197Contig1	1e-96	sp|Q9FL12|DEGP9_ARATH Protease Do-like 9 OS=Arabidopsis thaliana GN=DEGP9 PE=2 SV=1
CL12655Contig1	5e-15	sp|Q8BGB2|TTC7A_MOUSE Tetratricopeptide repeat protein 7A OS=Mus musculus GN=Ttc7a PE=1 SV=1
CL1Contig857	2e-35	sp|Q54MZ4|MCFB_DICDI Mitochondrial substrate carrier family protein B OS=Dictyostelium discoideum GN=mcfB PE=3 SV=1
CL1364Contig1	3e-39	sp|Q3UYK3|TBCD9_MOUSE TBC1 domain family member 9 OS=Mus musculus GN=Tbc1d9 PE=2 SV=2
CL4409Contig2	2e-72	sp|Q9FLN4|RK27_ARATH 50S ribosomal protein L27, chloroplastic OS=Arabidopsis thaliana GN=RPL27 PE=2 SV=1
con2.comp377407_c0_seq1	1e-26	sp|Q9SVA5|PP357_ARATH Pentatricopeptide repeat-containing protein At4g39530 OS=Arabidopsis thaliana GN=PCMP-E52 PE=1 SV=1
d2.comp64914_c0_seq1	5e-08	sp|Q92625|ANS1A_HUMAN Ankyrin repeat and SAM domain-containing protein 1A OS=Homo sapiens GN=ANKS1A PE=1 SV=4
con2.comp55310_c0_seq1	0	sp|P49132|TPT_FLATR Triose phosphate/phosphate translocator, chloroplastic OS=Flaveria trinervia GN=TPT PE=2 SV=1
d2.comp55706_c0_seq2	9e-41	sp|P81898|PNAA_PRUDU Peptide-N4-(N-acetyl-beta-glucosaminyl)asparagine amidase A OS=Prunus dulcis PE=1 SV=2
CL421Contig2	3e-12	sp|P0C2F6|RNHX1_ARATH Putative ribonuclease H protein At1g65750 OS=Arabidopsis thaliana GN=At1g65750 PE=3 SV=1
d2.comp34608_c0_seq1	7e-120	sp|Q8BKC5|IPO5_MOUSE Importin-5 OS=Mus musculus GN=Ipo5 PE=1 SV=3
con2.comp57669_c0_seq19	2e-68	sp|Q6R2K3|SRF3_ARATH Protein STRUBBELIG-RECEPTOR FAMILY 3 OS=Arabidopsis thaliana GN=SRF3 PE=1 SV=1
d2.comp65996_c0_seq7	6e-21	sp|Q4R7Y5|DNJB6_MACFA DnaJ homolog subfamily B member 6 OS=Macaca fascicularis GN=DNAJB6 PE=2 SV=1
con2.comp53320_c0_seq3	1e-28	sp|Q39287|FAD6E_BRAJU Omega-6 fatty acid desaturase, endoplasmic reticulum OS=Brassica juncea PE=2 SV=1
CL18862Contig1	1e-82	sp|Q1G3L1|TIM21_ARATH Probable mitochondrial import inner membrane translocase subunit TIM21 OS=Arabidopsis thaliana GN=TIM21 PE=1 SV=1
d2.comp557637_c0_seq1	3e-21	sp|A4XL70|IF2_CALS8 Translation initiation factor IF-2 OS=Caldicellulosiruptor saccharolyticus (strain ATCC 43494 / DSM 8903) GN=infB PE=3 SV=1
d2.comp60252_c0_seq3	2e-131	sp|P51823|ARF2_ORYSJ ADP-ribosylation factor 2 OS=Oryza sativa subsp. japonica GN=ARF PE=2 SV=2
CL8070Contig1	1e-58	sp|Q9STN3|SPT51_ARATH Putative transcription elongation factor SPT5 homolog 1 OS=Arabidopsis thaliana GN=At4g08350 PE=1 SV=2
CL654Contig2	0	sp|C0LGN2|Y3148_ARATH Probable leucine-rich repeat receptor-like serine/threonine-protein kinase At3g14840 OS=Arabidopsis thaliana GN=LRR-RLK PE=1 SV=1
d2.comp60017_c0_seq1	2e-103	sp|O23252|IF4E1_ARATH Eukaryotic translation initiation factor 4E-1 OS=Arabidopsis thaliana GN=EIF4E1 PE=1 SV=1
d2.comp55417_c0_seq1	8e-119	sp|Q9LFT0|TBL19_ARATH Protein trichome birefringence-like 19 OS=Arabidopsis thaliana GN=TBL19 PE=3 SV=1
CL655Contig3	0	sp|Q8L7E9|MCAC1_ARATH Protein MID1-COMPLEMENTING ACTIVITY 1 OS=Arabidopsis thaliana GN=MCA1 PE=2 SV=1
d2.comp57399_c0_seq1	3e-83	sp|P82277|RRP2_SPIOL 30S ribosomal protein 2, chloroplastic OS=Spinacia oleracea GN=PSRP2 PE=1 SV=1
con2.comp58475_c0_seq4	0	sp|Q9SS94|CD48C_ARATH Cell division control protein 48 homolog C OS=Arabidopsis thaliana GN=CDC48C PE=2 SV=2
CL1317Contig1	0	sp|Q8LPJ4|AB2E_ARATH ABC transporter E family member 2 OS=Arabidopsis thaliana GN=ABCE2 PE=2 SV=1
d2.comp60605_c0_seq8	2e-127	sp|Q9CAD0|EGL1_ARATH Transcription factor EGL1 OS=Arabidopsis thaliana GN=BHLH2 PE=1 SV=1
d2.comp58180_c0_seq1	2e-81	sp|Q9SW70|SRP_VITRI Stress-related protein OS=Vitis riparia GN=SRP PE=2 SV=1
con2.comp14248_c0_seq1	1e-23	sp|Q12168|ENG2_YEAST Endo-1,3(4)-beta-glucanase 2 OS=Saccharomyces cerevisiae (strain ATCC 204508 / S288c) GN=ACF2 PE=1 SV=1
d2.comp140974_c0_seq1	4e-53	sp|Q0J709|UP12_ORYSJ Unknown protein DS12 from 2D-PAGE of leaf, chloroplastic OS=Oryza sativa subsp. japonica GN=Os08g0242700 PE=4 SV=2
CL9498Contig1	0	sp|Q9FX35|PP117_ARATH Pentatricopeptide repeat-containing protein At1g73400, mitochondrial OS=Arabidopsis thaliana GN=At1g73400 PE=2 SV=2
con2.comp569741_c0_seq1	9e-24	sp|Q9FKK2|AGL62_ARATH Agamous-like MADS-box protein AGL62 OS=Arabidopsis thaliana GN=AGL62 PE=1 SV=1
d2.comp64343_c0_seq8	2e-109	sp|P32483|PABS_STRGR Para-aminobenzoate synthase OS=Streptomyces griseus GN=pab PE=3 SV=1
CL9388Contig1	0	sp|Q9SV21|COPB1_ARATH Coatomer subunit beta-1 OS=Arabidopsis thaliana GN=At4g31480 PE=1 SV=2
con2.comp329335_c0_seq1	7e-06	sp|Q7LHG5|YI31B_YEAST Transposon Ty3-I Gag-Pol polyprotein OS=Saccharomyces cerevisiae (strain ATCC 204508 / S288c) GN=TY3B-I PE=3 SV=2
CL63Contig4	0	sp|Q2QAV0|TIO_ARATH Serine/threonine-protein kinase TIO OS=Arabidopsis thaliana GN=TIO PE=1 SV=1
d2.comp38776_c0_seq1	3e-45	sp|Q6PS57|CKS1_ORYSJ Cyclin-dependent kinases regulatory subunit 1 OS=Oryza sativa subsp. japonica GN=CKS1 PE=2 SV=1
con2.comp48300_c0_seq7	2e-64	sp|Q8VZA5|KDTA_ARATH Probable 3-deoxy-D-manno-octulosonic acid transferase, mitochondrial OS=Arabidopsis thaliana GN=KDTA PE=2 SV=1
CL8629Contig1	1e-112	sp|P34091|RL6_MESCR 60S ribosomal protein L6 OS=Mesembryanthemum crystallinum GN=RPL6 PE=2 SV=1
con2.comp58537_c0_seq1	3e-07	sp|Q5FPT6|GLND_GLUOX Bifunctional uridylyltransferase/uridylyl-removing enzyme OS=Gluconobacter oxydans (strain 621H) GN=glnD PE=3 SV=1
d2.comp718674_c0_seq1	7e-32	sp|Q9XIE6|ALA3_ARATH Phospholipid-transporting ATPase 3 OS=Arabidopsis thaliana GN=ALA3 PE=1 SV=2
con2.comp57292_c0_seq9	1e-06	sp|Q10351|PIGS_SCHPO GPI transamidase component PIG-S homolog OS=Schizosaccharomyces pombe (strain 972 / ATCC 24843) GN=gpi17 PE=3 SV=1
d2.comp63405_c0_seq3	0	sp|Q851R2|MEL1_ORYSJ Protein argonaute MEL1 OS=Oryza sativa subsp. japonica GN=MEL1 PE=2 SV=1
con2.comp55472_c0_seq13	2e-30	sp|Q2G6X5|EFP_NOVAD Elongation factor P OS=Novosphingobium aromaticivorans (strain DSM 12444) GN=efp PE=3 SV=1
CL1189Contig1	4e-69	sp|Q8L7G3|CRK7_ARATH Cysteine-rich receptor-like protein kinase 7 OS=Arabidopsis thaliana GN=CRK7 PE=2 SV=1
d2.comp66729_c0_seq1	0	sp|Q56YN8|SMC3_ARATH Structural maintenance of chromosomes protein 3 OS=Arabidopsis thaliana GN=SMC3 PE=2 SV=1
d2.comp56847_c0_seq1	4e-70	sp|Q09011|CAST_SOLTU Calcium-binding protein CAST OS=Solanum tuberosum PE=2 SV=1
d2.comp36460_c0_seq1	7e-14	sp|Q9M9R9|NDB3B_ARATH NADH dehydrogenase [ubiquinone] 1 beta subcomplex subunit 3-B OS=Arabidopsis thaliana GN=At1g14450 PE=3 SV=1
con2.comp56595_c1_seq1	0	sp|Q84N38|PVIP_NICBE OBERON-like protein OS=Nicotiana benthamiana GN=PVIP PE=1 SV=1
con2.comp57298_c0_seq30	5e-124	sp|Q8GUK6|PIS2_ARATH Probable CDP-diacylglycerol--inositol 3-phosphatidyltransferase 2 OS=Arabidopsis thaliana GN=PIS2 PE=2 SV=2
con2.comp327978_c0_seq1	3e-47	sp|Q90Z10|RL13_DANRE 60S ribosomal protein L13 OS=Danio rerio GN=rpl13 PE=2 SV=3
CL952Contig1	0	sp|P0CC99|NU2C2_TOBAC NAD(P)H-quinone oxidoreductase subunit 2 B, chloroplastic OS=Nicotiana tabacum GN=ndhB2 PE=2 SV=1
d2.comp8492_c0_seq1	1e-50	sp|Q96372|CDC48_CAPAN Cell division cycle protein 48 homolog OS=Capsicum annuum GN=CAFP PE=2 SV=1
d2.comp189495_c0_seq1	2e-10	sp|Q9T029|RS254_ARATH 40S ribosomal protein S25-4 OS=Arabidopsis thaliana GN=RPS25E PE=2 SV=1
con2.comp58229_c0_seq1	0	sp|Q6Q1P4|SMC1_ARATH Structural maintenance of chromosomes protein 1 OS=Arabidopsis thaliana GN=SMC1 PE=2 SV=2
CL5415Contig1	8e-137	sp|P22200|KPYC_SOLTU Pyruvate kinase, cytosolic isozyme OS=Solanum tuberosum PE=2 SV=1
d2.comp15792_c1_seq1	7e-24	sp|Q683I9|PP295_ARATH Pentatricopeptide repeat-containing protein At3g62890 OS=Arabidopsis thaliana GN=PCMP-H82 PE=2 SV=1
d2.comp67012_c0_seq9	2e-118	sp|Q6PEH4|DIEXF_DANRE Digestive organ expansion factor OS=Danio rerio GN=diexf PE=2 SV=2
CL260Contig2	1e-59	sp|O22476|BRI1_ARATH Protein BRASSINOSTEROID INSENSITIVE 1 OS=Arabidopsis thaliana GN=BRI1 PE=1 SV=1
CL1Contig404	4e-09	sp|P52026|DPO1_GEOSE DNA polymerase I OS=Geobacillus stearothermophilus GN=polA PE=1 SV=2
CL436Contig1	8e-09	sp|Q9NHD5|SAN_DROME Probable N-acetyltransferase san OS=Drosophila melanogaster GN=san PE=1 SV=1
d2.comp64340_c0_seq7	3e-16	sp|Q9FFZ1|PPH_ARATH Pheophytinase, chloroplastic OS=Arabidopsis thaliana GN=PPH PE=1 SV=1
con2.comp43750_c0_seq1	1e-23	sp|Q9ZR25|5GT_VERHY Anthocyanidin 3-O-glucoside 5-O-glucosyltransferase OS=Verbena hybrida GN=HGT8 PE=2 SV=1
con2.comp278797_c0_seq1	8e-11	sp|Q9M9V7|PTR8_ARATH Protein NRT1/ PTR FAMILY 2.9 OS=Arabidopsis thaliana GN=NPF2.9 PE=1 SV=1
d2.comp557063_c0_seq1	2e-54	sp|A7YW98|SYRC_BOVIN Arginine--tRNA ligase, cytoplasmic OS=Bos taurus GN=RARS PE=2 SV=1
con2.comp58923_c0_seq1	0	sp|Q9SGZ5|BXL7_ARATH Probable beta-D-xylosidase 7 OS=Arabidopsis thaliana GN=BXL7 PE=2 SV=2
d2.comp420560_c0_seq1	5e-10	sp|Q8GWP0|MYB39_ARATH Transcription factor MYB39 OS=Arabidopsis thaliana GN=MYB39 PE=2 SV=1
d2.comp65185_c0_seq4	7e-15	sp|Q8L649|BB_ARATH E3 ubiquitin ligase BIG BROTHER OS=Arabidopsis thaliana GN=BB PE=1 SV=1
d2.comp60375_c0_seq4	2e-12	sp|P53683|CDPK2_ORYSJ Calcium-dependent protein kinase isoform 2 OS=Oryza sativa subsp. japonica GN=CPK2 PE=2 SV=2
CL4780Contig1	2e-92	sp|Q84K00|NAC78_ARATH NAC domain-containing protein 78 OS=Arabidopsis thaliana GN=NAC078 PE=2 SV=2
con2.comp50929_c1_seq4	4e-08	sp|O22870|FK163_ARATH Peptidyl-prolyl cis-trans isomerase FKBP16-3, chloroplastic OS=Arabidopsis thaliana GN=FKBP16-3 PE=1 SV=2
d2.comp65153_c1_seq9	4e-07	sp|P33080|AX10A_SOYBN Auxin-induced protein X10A OS=Glycine max PE=2 SV=1
CL16098Contig1	0	sp|Q9SI52|P4KG7_ARATH Phosphatidylinositol 4-kinase gamma 7 OS=Arabidopsis thaliana GN=PI4KG7 PE=1 SV=2
CL13Contig7	6e-19	sp|Q9SLA8|FABI_ARATH Enoyl-[acyl-carrier-protein] reductase [NADH], chloroplastic OS=Arabidopsis thaliana GN=MOD1 PE=1 SV=1
d2.comp60243_c0_seq4	4e-21	sp|Q84JK8|MAKR6_ARATH Probable membrane-associated kinase regulator 6 OS=Arabidopsis thaliana GN=MAKR6 PE=2 SV=1
con2.comp58027_c0_seq1	0	sp|O22466|MSI1_SOLLC WD-40 repeat-containing protein MSI1 OS=Solanum lycopersicum GN=MSI1 PE=2 SV=1
con2.comp45981_c0_seq1	3e-103	sp|Q9LDA7|P2C39_ARATH Probable protein phosphatase 2C 39 OS=Arabidopsis thaliana GN=At3g15260 PE=2 SV=1
d2.comp55915_c0_seq1	3e-09	sp|P45871|YWKD_BACSU Uncharacterized protein YwkD OS=Bacillus subtilis (strain 168) GN=ywkD PE=4 SV=1
con2.comp59321_c0_seq2	0	sp|Q9ZVM9|Y1461_ARATH Probable serine/threonine-protein kinase At1g54610 OS=Arabidopsis thaliana GN=At1g54610 PE=1 SV=1
d2.comp44884_c1_seq1	2e-75	sp|Q0DM51|RH3_ORYSJ DEAD-box ATP-dependent RNA helicase 3, chloroplastic OS=Oryza sativa subsp. japonica GN=Os03g0827700 PE=2 SV=2
CL16585Contig1	0	sp|Q9SRU2|BIG_ARATH Auxin transport protein BIG OS=Arabidopsis thaliana GN=BIG PE=1 SV=2
CL1143Contig1	7e-54	sp|F4JWS8|QCR72_ARATH Cytochrome b-c1 complex subunit 7-2 OS=Arabidopsis thaliana GN=QCR7-2 PE=1 SV=1
con2.comp334867_c0_seq1	5e-24	sp|Q08585|FCPB_PHATR Fucoxanthin-chlorophyll a-c binding protein B, chloroplastic OS=Phaeodactylum tricornutum GN=FCPB PE=3 SV=1
d2.comp296225_c0_seq1	1e-11	sp|Q9C0Y8|YKM6_SCHPO UPF0613 protein PB24D3.06c OS=Schizosaccharomyces pombe (strain 972 / ATCC 24843) GN=SPAPB24D3.06c PE=3 SV=1
con2.comp984979_c0_seq1	4e-19	sp|P52873|PYC_RAT Pyruvate carboxylase, mitochondrial OS=Rattus norvegicus GN=Pc PE=1 SV=2
d2.comp58519_c0_seq2	7e-34	sp|Q66H85|ANKZ1_RAT Ankyrin repeat and zinc finger domain-containing protein 1 OS=Rattus norvegicus GN=Ankzf1 PE=2 SV=1
CL1Contig759	6e-103	sp|Q9SY57|P2A10_ARATH Protein PHLOEM PROTEIN 2-LIKE A10 OS=Arabidopsis thaliana GN=PP2A10 PE=2 SV=1
d2.comp1159587_c0_seq1	2e-31	sp|Q9LJR6|PP253_ARATH Putative pentatricopeptide repeat-containing protein At3g25060, mitochondrial OS=Arabidopsis thaliana GN=PCMP-E96 PE=3 SV=1
d2.comp66516_c0_seq1	1e-18	sp|Q8RY89|PI5K8_ARATH Phosphatidylinositol 4-phosphate 5-kinase 8 OS=Arabidopsis thaliana GN=PIP5K8 PE=2 SV=1
d2.comp921524_c0_seq1	4e-71	sp|Q69RJ0|GLTB_ORYSJ Ferredoxin-dependent glutamate synthase, chloroplastic OS=Oryza sativa subsp. japonica GN=GLU PE=2 SV=2
CL10721Contig1	7e-66	sp|Q9SU08|AUXI1_ARATH Auxilin-related protein 1 OS=Arabidopsis thaliana GN=At4g12780 PE=1 SV=2
d2.comp67118_c0_seq3	0	sp|Q9LFN6|RH56_ARATH DEAD-box ATP-dependent RNA helicase 56 OS=Arabidopsis thaliana GN=RH56 PE=2 SV=2
con2.comp59571_c0_seq12	1e-103	sp|E1BNG3|ASCC3_BOVIN Activating signal cointegrator 1 complex subunit 3 OS=Bos taurus GN=ascc3 PE=3 SV=1
con2.comp57216_c0_seq2	3e-08	sp|Q06881|BCCP_NOSS1 Biotin carboxyl carrier protein of acetyl-CoA carboxylase OS=Nostoc sp. (strain PCC 7120 / UTEX 2576) GN=accB PE=1 SV=2
con2.comp685526_c0_seq1	7e-54	sp|Q6EW48|PSAA_NYMAL Photosystem I P700 chlorophyll a apoprotein A1 OS=Nymphaea alba GN=psaA PE=3 SV=1
CL406Contig1	1e-15	sp|P37707|B2_DAUCA B2 protein OS=Daucus carota PE=2 SV=1
d2.comp59080_c0_seq4	1e-57	sp|O15439|MRP4_HUMAN Multidrug resistance-associated protein 4 OS=Homo sapiens GN=ABCC4 PE=1 SV=3
CL11723Contig1	1e-127	sp|P93749|Y2197_ARATH Probable protein kinase At2g41970 OS=Arabidopsis thaliana GN=At2g41970 PE=2 SV=1
d2.comp63120_c0_seq1	4e-10	sp|P36774|LON2_MYXXA Lon protease 2 OS=Myxococcus xanthus GN=lon2 PE=1 SV=3
d2.comp62370_c0_seq2	4e-88	sp|O59737|GYP1_SCHPO GTPase-activating protein gyp1 OS=Schizosaccharomyces pombe (strain 972 / ATCC 24843) GN=gyp1 PE=3 SV=1
d2.comp66829_c0_seq3	0	sp|Q94B77|FH5_ARATH Formin-like protein 5 OS=Arabidopsis thaliana GN=FH5 PE=2 SV=2
con2.comp337448_c0_seq1	1e-53	sp|P05626|ATPF_YEAST ATP synthase subunit 4, mitochondrial OS=Saccharomyces cerevisiae (strain ATCC 204508 / S288c) GN=ATP4 PE=1 SV=2
d2.comp56828_c0_seq1	4e-16	sp|O73944|PCP_PYRFU Pyrrolidone-carboxylate peptidase OS=Pyrococcus furiosus (strain ATCC 43587 / DSM 3638 / JCM 8422 / Vc1) GN=pcp PE=1 SV=1
CL440Contig2	0	sp|Q40468|IF415_TOBAC Eukaryotic initiation factor 4A-15 OS=Nicotiana tabacum PE=2 SV=1
d2.comp46021_c0_seq2	4e-33	sp|Q9FFF9|APC1_ARATH Anaphase-promoting complex subunit 1 OS=Arabidopsis thaliana GN=APC1 PE=2 SV=1
d2.comp56696_c0_seq1	0	sp|Q9AR73|HQGT_RAUSE Hydroquinone glucosyltransferase OS=Rauvolfia serpentina GN=AS PE=1 SV=1
d2.comp707292_c0_seq1	6e-33	sp|P32614|FRDS_YEAST Fumarate reductase OS=Saccharomyces cerevisiae (strain ATCC 204508 / S288c) GN=YEL047C PE=1 SV=1
d2.comp60625_c0_seq4	1e-06	sp|Q8GYH7|NSE2_ARATH E3 SUMO-protein ligase MMS21 OS=Arabidopsis thaliana GN=MMS21 PE=1 SV=1
CL606Contig2	0	sp|Q9LMX4|PPA1_ARATH Probable inactive purple acid phosphatase 1 OS=Arabidopsis thaliana GN=PAP1 PE=2 SV=1
con2.comp56539_c0_seq2	4e-63	sp|Q7VEJ6|DNAJ_PROMA Chaperone protein DnaJ OS=Prochlorococcus marinus (strain SARG / CCMP1375 / SS120) GN=dnaJ PE=3 SV=1
con2.comp48901_c0_seq2	6e-08	sp|Q9STN5|Y4833_ARATH Uncharacterized protein At4g08330, chloroplastic OS=Arabidopsis thaliana GN=At4g08330 PE=1 SV=1
con2.comp332268_c0_seq1	8e-71	sp|O23051|KAO1_ARATH Ent-kaurenoic acid oxidase 1 OS=Arabidopsis thaliana GN=KAO1 PE=2 SV=1
d2.comp62774_c0_seq10	7e-13	sp|Q3ZBR5|TTC1_BOVIN Tetratricopeptide repeat protein 1 OS=Bos taurus GN=TTC1 PE=2 SV=1
d2.comp62431_c0_seq5	1e-40	sp|F4I907|GLYR2_ARATH Glyoxylate/succinic semialdehyde reductase 2, chloroplastic OS=Arabidopsis thaliana GN=GLYR2 PE=1 SV=1
d2.comp67058_c0_seq1	9e-78	sp|Q9FGW9|GTE10_ARATH Transcription factor GTE10 OS=Arabidopsis thaliana GN=GTE10 PE=1 SV=2
d2.comp58447_c1_seq1	3e-06	sp|P80728|MAVI_CUCPE Mavicyanin OS=Cucurbita pepo PE=1 SV=1
CL10772Contig1	7e-96	sp|Q6NVR9|ATAD3_XENTR ATPase family AAA domain-containing protein 3 OS=Xenopus tropicalis GN=atad3 PE=2 SV=1
d2.comp67370_c1_seq1	0	sp|Q39204|MYC2_ARATH Transcription factor MYC2 OS=Arabidopsis thaliana GN=MYC2 PE=1 SV=2
con2.comp1027619_c0_seq1	9e-10	sp|P41042|RS4_DROME 40S ribosomal protein S4 OS=Drosophila melanogaster GN=RpS4 PE=1 SV=2
CL5258Contig1	3e-169	sp|B6EUA9|PR40A_ARATH Pre-mRNA-processing protein 40A OS=Arabidopsis thaliana GN=PRP40A PE=1 SV=1
d2.comp61097_c1_seq8	1e-104	sp|Q8LEZ8|AP1S1_ARATH AP-1 complex subunit sigma-1 OS=Arabidopsis thaliana GN=AAP19-1 PE=1 SV=1
con2.comp55700_c0_seq28	1e-170	sp|Q8RXY0|Y3333_ARATH Probable inactive protein kinase At3g63330 OS=Arabidopsis thaliana GN=At3g63330 PE=2 SV=1
d2.comp895233_c0_seq1	1e-09	sp|Q1IV81|HSLV_KORVE ATP-dependent protease subunit HslV OS=Koribacter versatilis (strain Ellin345) GN=hslV PE=3 SV=1
con2.comp382985_c0_seq1	1e-06	sp|O82204|RL281_ARATH 60S ribosomal protein L28-1 OS=Arabidopsis thaliana GN=RPL28A PE=2 SV=1
con2.comp51482_c0_seq1	6e-80	sp|C0LGH2|Y1561_ARATH Probable LRR receptor-like serine/threonine-protein kinase At1g56130 OS=Arabidopsis thaliana GN=At1g56130 PE=1 SV=2
con2.comp59487_c0_seq6	4e-65	sp|Q93WV0|WRK20_ARATH Probable WRKY transcription factor 20 OS=Arabidopsis thaliana GN=WRKY20 PE=2 SV=1
con2.comp1058609_c0_seq1	5e-29	sp|Q8IX06|GOR_HUMAN Putative exonuclease GOR OS=Homo sapiens GN=REXO1L1 PE=5 SV=2
con2.comp1089853_c0_seq1	2e-20	sp|P33282|URIC_EMENI Uricase OS=Emericella nidulans (strain FGSC A4 / ATCC 38163 / CBS 112.46 / NRRL 194 / M139) GN=uaZ PE=3 SV=1
CL9102Contig1	2e-33	sp|Q9SMH2|TLP1_CASSA Thaumatin-like protein 1 OS=Castanea sativa GN=TL1 PE=2 SV=1
con2.comp59256_c0_seq3	0	sp|Q940B8|KIN13_ARATH Kinesin-13A OS=Arabidopsis thaliana GN=KINESIN-13A PE=1 SV=1
d2.comp18925_c0_seq1	4e-100	sp|O04202|EIF3F_ARATH Eukaryotic translation initiation factor 3 subunit F OS=Arabidopsis thaliana GN=TIF3F1 PE=2 SV=1
d2.comp41396_c0_seq1	3e-46	sp|Q9LK61|RR10_ARATH 30S ribosomal protein S10, chloroplastic OS=Arabidopsis thaliana GN=RPS10 PE=2 SV=1
d2.comp59760_c0_seq1	5e-07	sp|Q9W6I1|RBPMS_CHICK RNA-binding protein with multiple splicing OS=Gallus gallus GN=RBPMS PE=2 SV=1
d2.comp65584_c0_seq21	0	sp|Q9LET1|CAMK7_ARATH CDPK-related kinase 7 OS=Arabidopsis thaliana GN=CRK7 PE=1 SV=1
d2.comp63093_c0_seq4	1e-34	sp|Q8L7A4|AGD11_ARATH Probable ADP-ribosylation factor GTPase-activating protein AGD11 OS=Arabidopsis thaliana GN=AGD11 PE=2 SV=1
CL8443Contig1	6e-122	sp|Q8K339|KIN17_MOUSE DNA/RNA-binding protein KIN17 OS=Mus musculus GN=Kin PE=2 SV=1
d2.comp60385_c0_seq3	3e-34	sp|Q9SFE4|ERF12_ARATH Ethylene-responsive transcription factor ERF012 OS=Arabidopsis thaliana GN=ERF012 PE=2 SV=1
d2.comp3297_c0_seq1	2e-36	sp|Q9ZV15|CDPKK_ARATH Calcium-dependent protein kinase 20 OS=Arabidopsis thaliana GN=CPK20 PE=3 SV=1
d2.comp55006_c0_seq1	2e-36	sp|Q8W468|ARI8_ARATH Probable E3 ubiquitin-protein ligase ARI8 OS=Arabidopsis thaliana GN=ARI8 PE=2 SV=1
d2.comp63164_c0_seq2	3e-53	sp|Q9LZV4|STN8_ARATH Serine/threonine-protein kinase STN8, chloroplastic OS=Arabidopsis thaliana GN=STN8 PE=2 SV=1
d2.comp64433_c0_seq1	9e-170	sp|O64639|Y2559_ARATH Receptor-like serine/threonine-protein kinase At2g45590 OS=Arabidopsis thaliana GN=At2g45590 PE=2 SV=1
con2.comp51440_c1_seq1	6e-14	sp|Q9ST43|PH1_ARATH Pleckstrin homology domain-containing protein 1 OS=Arabidopsis thaliana GN=PH1 PE=2 SV=2
con2.comp934694_c0_seq1	8e-09	sp|Q9ZWQ9|FLS_CITUN Flavonol synthase/flavanone 3-hydroxylase OS=Citrus unshiu GN=FLS PE=1 SV=1
con2.comp56704_c0_seq7	3e-09	sp|Q54UF8|SERIC_DICDI Probable serine incorporator OS=Dictyostelium discoideum GN=serinc PE=3 SV=1
CL8457Contig1	6e-131	sp|Q9FPS3|UBP24_ARATH Ubiquitin carboxyl-terminal hydrolase 24 OS=Arabidopsis thaliana GN=UBP24 PE=1 SV=1
con2.comp45877_c0_seq2	2e-52	sp|Q9LZX1|LOR15_ARATH Protein LURP-one-related 15 OS=Arabidopsis thaliana GN=At5g01750 PE=1 SV=1
CL707Contig1	3e-47	sp|Q0J0K1|SPL18_ORYSJ Squamosa promoter-binding-like protein 18 OS=Oryza sativa subsp. japonica GN=SPL18 PE=2 SV=1
CL7396Contig1	2e-69	sp|Q9UTE6|MAK16_SCHPO Protein mak16 OS=Schizosaccharomyces pombe (strain 972 / ATCC 24843) GN=mak16 PE=3 SV=1
con2.comp51920_c0_seq4	7e-121	sp|B3E1P0|SYC_GEOLS Cysteine--tRNA ligase OS=Geobacter lovleyi (strain ATCC BAA-1151 / DSM 17278 / SZ) GN=cysS PE=3 SV=1
d2.comp60843_c1_seq10	1e-47	sp|Q7XA67|MTN2_ARATH 5'-methylthioadenosine/S-adenosylhomocysteine nucleosidase 2 OS=Arabidopsis thaliana GN=MTN2 PE=1 SV=1
d2.comp59981_c0_seq1	2e-97	sp|Q9SCZ4|FERON_ARATH Receptor-like protein kinase FERONIA OS=Arabidopsis thaliana GN=FER PE=1 SV=1
con2.comp47240_c0_seq1	7e-29	sp|Q9LNG5|PPP7L_ARATH Serine/threonine-protein phosphatase 7 long form homolog OS=Arabidopsis thaliana GN=At1g48120 PE=2 SV=1
d2.comp20824_c0_seq1	1e-37	sp|Q9C8H0|AB12C_ARATH ABC transporter C family member 12 OS=Arabidopsis thaliana GN=ABCC12 PE=2 SV=1
d2.comp711034_c0_seq1	8e-25	sp|Q9SYZ7|U496A_ARATH UPF0496 protein At4g34320 OS=Arabidopsis thaliana GN=At4g34320 PE=1 SV=1
d2.comp8269_c0_seq1	2e-90	sp|P82231|RRFC_SPIOL Ribosome-recycling factor, chloroplastic OS=Spinacia oleracea GN=RRF PE=1 SV=1
CL3042Contig1	3e-165	sp|Q9M2T1|AP3BA_ARATH AP3-complex subunit beta-A OS=Arabidopsis thaliana GN=AP3BA PE=2 SV=2
d2.comp63379_c0_seq1	8e-11	sp|Q9EPI1|XYLT1_RAT Xylosyltransferase 1 (Fragment) OS=Rattus norvegicus GN=Xylt1 PE=2 SV=1
CL8650Contig1	2e-27	sp|O95372|LYPA2_HUMAN Acyl-protein thioesterase 2 OS=Homo sapiens GN=LYPLA2 PE=1 SV=1
con2.comp55522_c0_seq4	6e-155	sp|Q9LTC0|Y5707_ARATH Probable receptor-like protein kinase At5g47070 OS=Arabidopsis thaliana GN=At5g47070 PE=1 SV=1
con2.comp58269_c0_seq16	7e-32	sp|Q8W4D8|DDL_ARATH FHA domain-containing protein DDL OS=Arabidopsis thaliana GN=DDL PE=1 SV=1
CL8462Contig1	1e-107	sp|O50003|RL12_PRUAR 60S ribosomal protein L12 OS=Prunus armeniaca GN=RPL12 PE=2 SV=1
con2.comp55684_c0_seq3	0	sp|Q9SV46|PP282_ARATH Pentatricopeptide repeat-containing protein At3g54980, mitochondrial OS=Arabidopsis thaliana GN=At3g54980 PE=2 SV=1
d2.comp65070_c0_seq3	5e-111	sp|Q84RK2|FAP2_ARATH Fatty-acid-binding protein 2 OS=Arabidopsis thaliana GN=FAP2 PE=2 SV=2
d2.comp67520_c0_seq24	1e-25	sp|P10478|XYNZ_CLOTH Endo-1,4-beta-xylanase Z OS=Clostridium thermocellum (strain ATCC 27405 / DSM 1237) GN=xynZ PE=1 SV=3
con2.comp52417_c0_seq1	8e-07	sp|Q556Z9|Y3361_DICDI Transmembrane protein DDB_G0273707/DDB_G0273361 OS=Dictyostelium discoideum GN=DDB_G0273707 PE=4 SV=2
con2.comp57685_c1_seq9	4e-07	sp|Q9LZI2|UXS2_ARATH UDP-glucuronic acid decarboxylase 2 OS=Arabidopsis thaliana GN=UXS2 PE=1 SV=1
d2.comp57624_c0_seq3	6e-79	sp|Q9NZC9|SMAL1_HUMAN SWI/SNF-related matrix-associated actin-dependent regulator of chromatin subfamily A-like protein 1 OS=Homo sapiens GN=SMARCAL1 PE=1 SV=1
d2.comp67325_c0_seq1	0	sp|Q38954|PHT21_ARATH Inorganic phosphate transporter 2-1, chloroplastic OS=Arabidopsis thaliana GN=PHT2-1 PE=1 SV=1
d2.comp21343_c0_seq1	4e-14	sp|Q940J1|ATB16_ARATH Homeobox-leucine zipper protein ATHB-16 OS=Arabidopsis thaliana GN=ATHB-16 PE=2 SV=2
d2.comp66578_c0_seq3	0	sp|Q93W93|FBK22_ARATH F-box/kelch-repeat protein At1g55270 OS=Arabidopsis thaliana GN=At1g55270 PE=2 SV=1
d2.comp467508_c0_seq1	4e-48	sp|P93119|TOP1_DAUCA DNA topoisomerase 1 OS=Daucus carota GN=TOP1 PE=2 SV=1
d2.comp570647_c0_seq1	4e-09	sp|Q64514|TPP2_MOUSE Tripeptidyl-peptidase 2 OS=Mus musculus GN=Tpp2 PE=2 SV=3
d2.comp569639_c0_seq1	2e-13	sp|Q969V3|NCLN_HUMAN Nicalin OS=Homo sapiens GN=NCLN PE=1 SV=2
d2.comp59249_c0_seq3	1e-28	sp|Q9XI47|SHH1_ARATH Protein SAWADEE HOMEODOMAIN HOMOLOG 1 OS=Arabidopsis thaliana GN=SHH1 PE=1 SV=1
d2.comp66485_c0_seq1	7e-70	sp|O80630|DIR9_ARATH Dirigent protein 9 OS=Arabidopsis thaliana GN=DIR9 PE=2 SV=1
con2.comp54876_c0_seq5	2e-20	sp|Q9LKA4|UBA2C_ARATH UBP1-associated protein 2C OS=Arabidopsis thaliana GN=UBA2C PE=2 SV=1
con2.comp237801_c0_seq1	8e-49	sp|Q9FDZ9|RL212_ARATH 60S ribosomal protein L21-2 OS=Arabidopsis thaliana GN=RPL21E PE=2 SV=1
d2.comp34917_c0_seq1	3e-71	sp|P47923|NDK2_PEA Nucleoside diphosphate kinase 2, chloroplastic OS=Pisum sativum GN=NDPK2 PE=1 SV=1
con2.comp58535_c1_seq8	5e-180	sp|Q9SPM5|APY2_ARATH Apyrase 2 OS=Arabidopsis thaliana GN=APY2 PE=1 SV=1
d2.comp59315_c0_seq1	6e-07	sp|Q99L90|MCRS1_MOUSE Microspherule protein 1 OS=Mus musculus GN=Mcrs1 PE=1 SV=1
d2.comp63836_c0_seq2	1e-35	sp|O67781|AAT_AQUAE Aspartate aminotransferase OS=Aquifex aeolicus (strain VF5) GN=aspC PE=3 SV=1
con2.comp53044_c0_seq1	0	sp|Q94IB8|LCB1_ARATH Long chain base biosynthesis protein 1 OS=Arabidopsis thaliana GN=LCB1 PE=1 SV=1
CL338Contig1	4e-119	sp|Q6PEH4|DIEXF_DANRE Digestive organ expansion factor OS=Danio rerio GN=diexf PE=2 SV=2
CL18930Contig1	0	sp|Q944A7|Y4523_ARATH Probable serine/threonine-protein kinase At4g35230 OS=Arabidopsis thaliana GN=At4g35230 PE=1 SV=1
d2.comp53596_c1_seq1	2e-79	sp|Q9C9H7|RLP12_ARATH Receptor-like protein 12 OS=Arabidopsis thaliana GN=RLP12 PE=2 SV=2
CL5010Contig1	1e-64	sp|Q8N9R8|SCAI_HUMAN Protein SCAI OS=Homo sapiens GN=SCAI PE=1 SV=2
CL4076Contig1	0	sp|Q6R2K3|SRF3_ARATH Protein STRUBBELIG-RECEPTOR FAMILY 3 OS=Arabidopsis thaliana GN=SRF3 PE=1 SV=1
CL3788Contig1	3e-89	sp|Q9FVI1|ADF2_PETHY Actin-depolymerizing factor 2 OS=Petunia hybrida GN=ADF2 PE=2 SV=1
CL1813Contig1	2e-29	sp|Q2VZE7|APAG_MAGSA Protein ApaG OS=Magnetospirillum magneticum (strain AMB-1 / ATCC 700264) GN=apaG PE=3 SV=1
d2.comp55098_c0_seq2	5e-11	sp|Q8WXB1|MT21A_HUMAN Protein N-lysine methyltransferase METTL21A OS=Homo sapiens GN=METTL21A PE=1 SV=2
con2.comp59441_c0_seq5	2e-104	sp|P07788|COTA_BACSU Spore coat protein A OS=Bacillus subtilis (strain 168) GN=cotA PE=1 SV=4
con2.comp58539_c0_seq4	0	sp|Q67ZE1|HSDD2_ARATH 3beta-hydroxysteroid-dehydrogenase/decarboxylase isoform 2 OS=Arabidopsis thaliana GN=3BETAHSD/D2 PE=2 SV=2
CL4326Contig1	4e-42	sp|Q9LMA8|TI10A_ARATH Protein TIFY 10A OS=Arabidopsis thaliana GN=TIFY10A PE=1 SV=1
d2.comp62466_c0_seq1	1e-74	sp|Q8RXX9|ATL6_ARATH E3 ubiquitin-protein ligase ATL6 OS=Arabidopsis thaliana GN=ATL6 PE=1 SV=2
CL16122Contig1	0	sp|O04567|Y1719_ARATH Probable inactive receptor kinase At1g27190 OS=Arabidopsis thaliana GN=At1g27190 PE=1 SV=1
d2.comp53669_c0_seq1	9e-89	sp|Q7XAB8|THF1_SOLTU Protein THYLAKOID FORMATION1, chloroplastic OS=Solanum tuberosum GN=THF1 PE=2 SV=1
CL6117Contig1	3e-49	sp|P92935|TLC2_ARATH ADP,ATP carrier protein 2, chloroplastic OS=Arabidopsis thaliana GN=AATP2 PE=1 SV=2
d2.comp422302_c0_seq1	3e-38	sp|Q9LJP4|CSLC4_ARATH Xyloglucan glycosyltransferase 4 OS=Arabidopsis thaliana GN=CSLC4 PE=1 SV=1
d2.comp60763_c0_seq1	2e-73	sp|O82391|JOSL_ARATH Josephin-like protein OS=Arabidopsis thaliana GN=At2g29640 PE=2 SV=1
con2.comp699013_c0_seq1	3e-30	sp|P02350|RS31_XENLA 40S ribosomal protein S3-A OS=Xenopus laevis GN=rps3-a PE=2 SV=2
CL646Contig2	4e-42	sp|Q9LHL6|TBL1_ARATH Protein trichome birefringence-like 1 OS=Arabidopsis thaliana GN=TBL1 PE=2 SV=1
d2.comp63213_c0_seq1	2e-92	sp|Q9LT17|BBR_ARATH E3 ubiquitin ligase BIG BROTHER-related OS=Arabidopsis thaliana GN=BBR PE=2 SV=1
d2.comp62467_c0_seq1	0	sp|Q9C8S9|RH48_ARATH Probable DEAD-box ATP-dependent RNA helicase 48 OS=Arabidopsis thaliana GN=RH48 PE=3 SV=1
d2.comp1835_c0_seq1	4e-20	sp|P10978|POLX_TOBAC Retrovirus-related Pol polyprotein from transposon TNT 1-94 OS=Nicotiana tabacum PE=2 SV=1
con2.comp59509_c0_seq5	5e-43	sp|Q9S7T1|GTE3_ARATH Transcription factor GTE3, chloroplastic OS=Arabidopsis thaliana GN=GTE3 PE=1 SV=1
con2.comp55802_c0_seq26	6e-29	sp|Q9FNI6|SM3L2_ARATH Putative SWI/SNF-related matrix-associated actin-dependent regulator of chromatin subfamily A member 3-like 2 OS=Arabidopsis thaliana GN=At5g22750 PE=2 SV=1
con2.comp471767_c0_seq1	1e-78	sp|P04353|CALM_SPIOL Calmodulin OS=Spinacia oleracea PE=1 SV=2
d2.comp480126_c0_seq1	7e-11	sp|Q5ZL00|EMC1_CHICK ER membrane protein complex subunit 1 OS=Gallus gallus GN=EMC1 PE=2 SV=1
CL18263Contig1	0	sp|Q0WUU6|PLT4_ARATH Probable polyol transporter 4 OS=Arabidopsis thaliana GN=PLT4 PE=2 SV=1
con2.comp46095_c0_seq1	3e-20	sp|Q8GXS8|PKS3_ARATH Protein PHYTOCHROME KINASE SUBSTRATE 3 OS=Arabidopsis thaliana GN=PKS3 PE=2 SV=2
d2.comp59304_c0_seq1	6e-25	sp|Q6V9I6|HDT1_SOLCH Histone deacetylase HDT1 OS=Solanum chacoense GN=HDT1 PE=2 SV=1
CL7957Contig1	9e-128	sp|Q94F30|ESD4_ARATH Ubiquitin-like-specific protease ESD4 OS=Arabidopsis thaliana GN=ESD4 PE=1 SV=1
d2.comp61252_c0_seq9	7e-25	sp|Q8LBZ4|OTU_ARATH OTU domain-containing protein At3g57810 OS=Arabidopsis thaliana GN=At3g57810 PE=2 SV=1
CL1388Contig2	5e-135	sp|Q9FG33|LRKS5_ARATH Probable L-type lectin-domain containing receptor kinase S.5 OS=Arabidopsis thaliana GN=LECRKS5 PE=2 SV=1
CL8864Contig1	8e-22	sp|Q84KG5|CCD_CROSA Carotenoid 9,10(9',10')-cleavage dioxygenase OS=Crocus sativus GN=CCD PE=1 SV=1
con2.comp59858_c0_seq12	1e-07	sp|Q9LV72|GLR12_ARATH Glutamate receptor 1.2 OS=Arabidopsis thaliana GN=GLR1.2 PE=2 SV=1
con2.comp45969_c0_seq1	1e-22	sp|Q38857|XTH22_ARATH Xyloglucan endotransglucosylase/hydrolase protein 22 OS=Arabidopsis thaliana GN=XTH22 PE=1 SV=1
CL597Contig2	6e-38	sp|Q9FQ19|SCC13_ARATH Sister chromatid cohesion 1 protein 3 OS=Arabidopsis thaliana GN=SYN3 PE=2 SV=2
d2.comp61299_c0_seq1	0	sp|Q9STS3|CDC23_ARATH Anaphase-promoting complex subunit 8 OS=Arabidopsis thaliana GN=APC8 PE=1 SV=1
con2.comp295475_c0_seq1	3e-44	sp|Q9SVR0|R13A3_ARATH 60S ribosomal protein L13a-3 OS=Arabidopsis thaliana GN=RPL13AC PE=2 SV=1
con2.comp260924_c0_seq1	2e-118	sp|P49741|TBAA_SCHCO Tubulin alpha-1A chain OS=Schizophyllum commune GN=TUB-1A PE=3 SV=1
CL10824Contig1	3e-152	sp|Q9SFT7|Y3707_ARATH Serine/threonine-protein kinase At3g07070 OS=Arabidopsis thaliana GN=At3g07070 PE=2 SV=1
con2.comp60377_c0_seq10	7e-94	sp|P29144|TPP2_HUMAN Tripeptidyl-peptidase 2 OS=Homo sapiens GN=TPP2 PE=1 SV=4
CL1Contig575	2e-57	sp|O82743|AGL19_ARATH Agamous-like MADS-box protein AGL19 OS=Arabidopsis thaliana GN=AGL19 PE=1 SV=1
CL7286Contig1	1e-13	sp|Q6DN14|MCTP1_HUMAN Multiple C2 and transmembrane domain-containing protein 1 OS=Homo sapiens GN=MCTP1 PE=2 SV=2
con2.comp54086_c0_seq1	9e-149	sp|O04016|P5CR_ACTCH Pyrroline-5-carboxylate reductase OS=Actinidia chinensis PE=2 SV=1
d2.comp62144_c0_seq2	1e-49	sp|P12617|DCMC_ANSAN Malonyl-CoA decarboxylase, mitochondrial OS=Anser anser anser GN=MLYCD PE=1 SV=2
CL11Contig9	3e-115	sp|P10978|POLX_TOBAC Retrovirus-related Pol polyprotein from transposon TNT 1-94 OS=Nicotiana tabacum PE=2 SV=1
d2.comp65274_c0_seq2	0	sp|Q0WNN7|PP176_ARATH Pentatricopeptide repeat-containing protein At2g30100, chloroplastic OS=Arabidopsis thaliana GN=At2g30100 PE=2 SV=2
con2.comp56947_c0_seq7	1e-10	sp|Q8K194|SNR27_MOUSE U4/U6.U5 small nuclear ribonucleoprotein 27 kDa protein OS=Mus musculus GN=Snrnp27 PE=2 SV=1
CL1191Contig2	4e-47	sp|Q3HRN8|CNBL9_ORYSJ Calcineurin B-like protein 9 OS=Oryza sativa subsp. japonica GN=CBL9 PE=2 SV=2
con2.comp53839_c0_seq1	9e-30	sp|Q9SVE7|MATE3_ARATH MATE efflux family protein 3, chloroplastic OS=Arabidopsis thaliana GN=DTX45 PE=2 SV=2
con2.comp59261_c1_seq1	0	sp|Q0I902|SYT_SYNS3 Threonine--tRNA ligase OS=Synechococcus sp. (strain CC9311) GN=thrS PE=3 SV=1
con2.comp54318_c0_seq1	4e-106	sp|Q9SE43|REV_ARATH Homeobox-leucine zipper protein REVOLUTA OS=Arabidopsis thaliana GN=REV PE=1 SV=2
con2.comp45854_c1_seq1	2e-35	sp|Q14149|MORC3_HUMAN MORC family CW-type zinc finger protein 3 OS=Homo sapiens GN=MORC3 PE=1 SV=3
d2.comp65012_c0_seq5	1e-96	sp|Q9SIW1|BLH7_ARATH BEL1-like homeodomain protein 7 OS=Arabidopsis thaliana GN=BLH7 PE=2 SV=1
con2.comp54400_c0_seq1	3e-60	sp|P96554|Y319_MYXXA Uncharacterized membrane protein STKORF319 OS=Myxococcus xanthus PE=3 SV=1
d2.comp19637_c0_seq1	1e-90	sp|Q8H103|G6PIP_ARATH Glucose-6-phosphate isomerase 1, chloroplastic OS=Arabidopsis thaliana GN=PGI1 PE=1 SV=1
con2.comp49783_c0_seq7	9e-177	sp|Q9FMK9|PPA29_ARATH Probable inactive purple acid phosphatase 29 OS=Arabidopsis thaliana GN=PAP29 PE=2 SV=1
d2.comp62778_c0_seq2	0	sp|Q9FZP1|HPSE3_ARATH Heparanase-like protein 3 OS=Arabidopsis thaliana GN=At5g34940 PE=2 SV=2
con2.comp194707_c0_seq1	5e-56	sp|O04386|TBB_CHLIN Tubulin beta chain OS=Chlamydomonas incerta GN=TUBB PE=3 SV=1
con2.comp59771_c0_seq5	0	sp|Q9SGE9|SYFB_ARATH Probable phenylalanine--tRNA ligase beta subunit OS=Arabidopsis thaliana GN=At1g72550 PE=2 SV=1
d2.comp58563_c0_seq54	9e-08	sp|P44941|Y933_HAEIN Uncharacterized protein HI_0933 OS=Haemophilus influenzae (strain ATCC 51907 / DSM 11121 / KW20 / Rd) GN=HI_0933 PE=1 SV=1
d2.comp59436_c0_seq1	6e-92	sp|Q9M015|Y5161_ARATH Uncharacterized protein At5g01610 OS=Arabidopsis thaliana GN=At5g01610 PE=1 SV=1
con2.comp48032_c0_seq1	2e-157	sp|Q9M439|BCAT2_ARATH Branched-chain-amino-acid aminotransferase 2, chloroplastic OS=Arabidopsis thaliana GN=BCAT2 PE=1 SV=1
d2.comp56209_c0_seq4	8e-81	sp|Q8H2D5|POLH_ARATH DNA polymerase eta OS=Arabidopsis thaliana GN=POLH PE=1 SV=1
con2.comp59414_c1_seq8	0	sp|A7GU19|SYL_BACCN Leucine--tRNA ligase OS=Bacillus cereus subsp. cytotoxis (strain NVH 391-98) GN=leuS PE=3 SV=1
CL11989Contig1	5e-161	sp|O24362|PSA3_SPIOL Proteasome subunit alpha type-3 OS=Spinacia oleracea GN=PAG1 PE=2 SV=1
d2.comp57568_c0_seq1	3e-122	sp|Q8GYX8|DNJ10_ARATH Chaperone protein dnaJ 10 OS=Arabidopsis thaliana GN=ATJ10 PE=2 SV=2
con2.comp674949_c0_seq1	5e-07	sp|Q8RWS6|FRO6_ARATH Ferric reduction oxidase 6 OS=Arabidopsis thaliana GN=FRO6 PE=2 SV=1
CL3733Contig1	3e-34	sp|Q13530|SERC3_HUMAN Serine incorporator 3 OS=Homo sapiens GN=SERINC3 PE=2 SV=2
CL1565Contig1	1e-67	sp|P0CO44|BBP_CRYNJ Branchpoint-bridging protein OS=Cryptococcus neoformans var. neoformans serotype D (strain JEC21 / ATCC MYA-565) GN=BBP PE=3 SV=1
d2.comp67501_c1_seq2	0	sp|Q9M0G0|GAGT3_ARATH Gamma-glutamyltranspeptidase 3 OS=Arabidopsis thaliana GN=GGT3 PE=2 SV=1
con2.comp557336_c0_seq1	7e-22	sp|Q9LMX7|C78A5_ARATH Cytochrome P450 78A5 OS=Arabidopsis thaliana GN=CYP78A5 PE=2 SV=1
d2.comp661736_c0_seq1	1e-56	sp|Q9JMH6|TRXR1_MOUSE Thioredoxin reductase 1, cytoplasmic OS=Mus musculus GN=Txnrd1 PE=1 SV=3
d2.comp187562_c0_seq1	1e-165	sp|P37273|PSY2_SOLLC Phytoene synthase 2, chloroplastic (Fragment) OS=Solanum lycopersicum GN=PSY2 PE=2 SV=1
con2.comp53404_c0_seq1	5e-62	sp|Q9ZVI6|LOR8_ARATH Protein LURP-one-related 8 OS=Arabidopsis thaliana GN=At2g38640 PE=2 SV=1
con2.comp48300_c0_seq9	3e-12	sp|P32295|ARG7_VIGRR Indole-3-acetic acid-induced protein ARG7 OS=Vigna radiata var. radiata GN=ARG7 PE=2 SV=1
CL111Contig3	5e-28	sp|Q9FIT7|PP442_ARATH Pentatricopeptide repeat-containing protein At5g61990, mitochondrial OS=Arabidopsis thaliana GN=At5g61990 PE=2 SV=1
con2.comp57711_c0_seq7	5e-41	sp|Q7XA73|TIF4A_ARATH Protein TIFY 4A OS=Arabidopsis thaliana GN=TIFY4A PE=1 SV=1
con2.comp55850_c0_seq3	1e-60	sp|Q8S8S1|PEX16_ARATH Peroxisome biogenesis protein 16 OS=Arabidopsis thaliana GN=PEX16 PE=1 SV=1
d2.comp62432_c0_seq10	7e-61	sp|Q8L8Q8|Y5486_ARATH Uncharacterized protein At5g64816 OS=Arabidopsis thaliana GN=At5g64816 PE=2 SV=1
CL927Contig1	1e-49	sp|Q3ECK2|PPR92_ARATH Pentatricopeptide repeat-containing protein At1g62680, mitochondrial OS=Arabidopsis thaliana GN=At1g62680 PE=2 SV=2
con2.comp54801_c0_seq5	1e-50	sp|Q8GZ13|BEE1_ARATH Transcription factor BEE 1 OS=Arabidopsis thaliana GN=BEE1 PE=2 SV=1
d2.comp956795_c0_seq1	1e-11	sp|Q71A37|PHLP3_DICDI Phosducin-like protein 3 OS=Dictyostelium discoideum GN=phlp3 PE=2 SV=1
d2.comp58534_c0_seq3	3e-10	sp|Q9CR50|ZN363_MOUSE RING finger and CHY zinc finger domain-containing protein 1 OS=Mus musculus GN=Rchy1 PE=1 SV=1
con2.comp58461_c0_seq2	6e-47	sp|A2RRP1|NBAS_HUMAN Neuroblastoma-amplified sequence OS=Homo sapiens GN=NBAS PE=1 SV=2
d2.comp804587_c0_seq1	7e-18	sp|Q9FL12|DEGP9_ARATH Protease Do-like 9 OS=Arabidopsis thaliana GN=DEGP9 PE=2 SV=1
d2.comp57191_c0_seq1	0	sp|Q9FLV9|SLAH3_ARATH S-type anion channel SLAH3 OS=Arabidopsis thaliana GN=SLAH3 PE=1 SV=1
d2.comp429210_c0_seq1	3e-35	sp|F4I214|TET10_ARATH Tetraspanin-10 OS=Arabidopsis thaliana GN=TET10 PE=2 SV=1
d2.comp62525_c0_seq1	9e-88	sp|Q93YP0|UEV1A_ARATH Ubiquitin-conjugating enzyme E2 variant 1A OS=Arabidopsis thaliana GN=UEV1A PE=1 SV=1
CL17768Contig1	5e-22	sp|Q9MA75|VIP1_ARATH Transcription factor VIP1 OS=Arabidopsis thaliana GN=VIP1 PE=1 SV=1
d2.comp672861_c0_seq1	1e-18	sp|Q949S9|SPF27_ARATH Pre-mRNA-splicing factor SPF27 homolog OS=Arabidopsis thaliana GN=MOS4 PE=1 SV=1
d2.comp5144_c0_seq1	2e-110	sp|P29766|RL8_SOLLC 60S ribosomal protein L8 OS=Solanum lycopersicum GN=RPL8 PE=2 SV=1
d2.comp60121_c0_seq1	2e-104	sp|Q941D5|VPS2C_ARATH Vacuolar protein sorting-associated protein 2 homolog 3 OS=Arabidopsis thaliana GN=VPS2.3 PE=2 SV=1
CL9352Contig1	2e-82	sp|Q8LA32|LUL4_ARATH Probable E3 ubiquitin-protein ligase LUL4 OS=Arabidopsis thaliana GN=LUL4 PE=2 SV=1
con2.comp54667_c0_seq2	3e-69	sp|Q5RC30|SC11C_PONAB Signal peptidase complex catalytic subunit SEC11C OS=Pongo abelii GN=SEC11C PE=2 SV=3
d2.comp64171_c0_seq3	5e-17	sp|Q93Z79|C14A1_ARATH Cytochrome P450 714A1 OS=Arabidopsis thaliana GN=CYP714A1 PE=2 SV=1
con2.comp56183_c0_seq2	5e-43	sp|Q2QMH1|NEK2_ORYSJ Serine/threonine-protein kinase Nek2 OS=Oryza sativa subsp. japonica GN=NEK2 PE=2 SV=1
con2.comp52479_c0_seq1	2e-11	sp|Q9S736|OBE1_ARATH Protein OBERON 1 OS=Arabidopsis thaliana GN=OBE1 PE=1 SV=1
con2.comp29276_c0_seq1	3e-19	sp|Q9SD62|Y3471_ARATH Putative receptor-like protein kinase At3g47110 OS=Arabidopsis thaliana GN=At3g47110 PE=3 SV=1
d2.comp50400_c0_seq1	2e-39	sp|Q8GT20|BEBT_TOBAC Benzyl alcohol O-benzoyltransferase OS=Nicotiana tabacum GN=HSR201 PE=1 SV=1
CL3389Contig1	2e-99	sp|Q39227|SMT2_ARATH 24-methylenesterol C-methyltransferase 2 OS=Arabidopsis thaliana GN=SMT2 PE=1 SV=2
d2.comp44860_c0_seq2	4e-52	sp|O22969|Y2416_ARATH Uncharacterized protein At2g34160 OS=Arabidopsis thaliana GN=At2g34160 PE=1 SV=1
d2.comp664395_c0_seq1	5e-30	sp|Q6TBX7|LUT1_ARATH Carotene epsilon-monooxygenase, chloroplastic OS=Arabidopsis thaliana GN=CYP97C1 PE=1 SV=1
d2.comp61026_c1_seq5	6e-109	sp|P42745|UBC2_ARATH Ubiquitin-conjugating enzyme E2 2 OS=Arabidopsis thaliana GN=UBC2 PE=2 SV=1
con2.comp52481_c0_seq1	4e-25	sp|Q9SXS8|ERF3_TOBAC Ethylene-responsive transcription factor 3 OS=Nicotiana tabacum GN=ERF3 PE=2 SV=1
d2.comp62336_c0_seq6	1e-09	sp|P20904|ACT_VOLCA Actin OS=Volvox carteri PE=3 SV=1
con2.comp471162_c0_seq1	1e-23	sp|P59271|R27AA_ARATH Ubiquitin-40S ribosomal protein S27a-1 OS=Arabidopsis thaliana GN=RPS27AA PE=1 SV=2
d2.comp66224_c0_seq3	0	sp|Q6ZK48|SLU7_ORYSJ Pre-mRNA-splicing factor SLU7 OS=Oryza sativa subsp. japonica GN=Os08g0127700 PE=2 SV=1
con2.comp55869_c0_seq1	3e-37	sp|Q9LQQ2|RA51D_ARATH DNA repair protein RAD51 homolog 4 OS=Arabidopsis thaliana GN=RAD51D PE=2 SV=2
con2.comp582757_c0_seq1	3e-10	sp|Q9SN39|PP320_ARATH Pentatricopeptide repeat-containing protein At4g18750, chloroplastic OS=Arabidopsis thaliana GN=PCMP-H45 PE=2 SV=1
con2.comp561316_c0_seq1	9e-06	sp|Q9M5K3|DLDH1_ARATH Dihydrolipoyl dehydrogenase 1, mitochondrial OS=Arabidopsis thaliana GN=LPD1 PE=1 SV=2
con2.comp54196_c0_seq28	4e-112	sp|O23693|MLO4_ARATH MLO-like protein 4 OS=Arabidopsis thaliana GN=MLO4 PE=2 SV=2
con2.comp54675_c0_seq1	0	sp|Q8LPJ5|ICDHP_ARATH Isocitrate dehydrogenase [NADP], chloroplastic/mitochondrial OS=Arabidopsis thaliana GN=At5g14590 PE=1 SV=1
d2.comp50444_c1_seq1	9e-55	sp|Q8L5V0|RPB9B_ARATH DNA-directed RNA polymerases II, IV and V subunit 9B OS=Arabidopsis thaliana GN=NRPB9B PE=1 SV=1
CL14558Contig1	1e-137	sp|Q7F613|SCAM2_ORYSJ Secretory carrier-associated membrane protein 2 OS=Oryza sativa subsp. japonica GN=SCAMP2 PE=2 SV=1
d2.comp1824_c0_seq1	4e-77	sp|A2Z3C4|6PGL4_ORYSI Probable 6-phosphogluconolactonase 4, chloroplastic OS=Oryza sativa subsp. indica GN=OsI_031067 PE=3 SV=2
con2.comp56817_c0_seq7	1e-43	sp|Q3SYZ6|XYLB_BOVIN Xylulose kinase OS=Bos taurus GN=XYLB PE=2 SV=1
d2.comp60623_c2_seq3	9e-26	sp|P34913|HYES_HUMAN Bifunctional epoxide hydrolase 2 OS=Homo sapiens GN=EPHX2 PE=1 SV=2
CL10391Contig1	4e-178	sp|P0C8R0|PP416_ARATH Putative pentatricopeptide repeat-containing protein At5g43820 OS=Arabidopsis thaliana GN=At5g43820 PE=3 SV=1
CL15963Contig1	2e-12	sp|Q29RZ5|TNG2_BOVIN Transport and Golgi organization protein 2 homolog OS=Bos taurus GN=TANGO2 PE=2 SV=1
d2.comp65432_c1_seq4	3e-07	sp|Q7XA40|RGA3_SOLBU Putative disease resistance protein RGA3 OS=Solanum bulbocastanum GN=RGA3 PE=2 SV=2
con2.comp58783_c0_seq8	5e-111	sp|Q8GYH8|SUT42_ARATH Probable sulfate transporter 4.2 OS=Arabidopsis thaliana GN=SULTR4;2 PE=2 SV=2
d2.comp66180_c0_seq1	0	sp|P93805|PGMC2_MAIZE Phosphoglucomutase, cytoplasmic 2 OS=Zea mays PE=2 SV=2
con2.comp56062_c0_seq5	0	sp|Q9LV37|MPK9_ARATH Mitogen-activated protein kinase 9 OS=Arabidopsis thaliana GN=MPK9 PE=2 SV=2
d2.comp66033_c0_seq1	0	sp|Q9SCZ4|FERON_ARATH Receptor-like protein kinase FERONIA OS=Arabidopsis thaliana GN=FER PE=1 SV=1
con2.comp52438_c0_seq3	3e-09	sp|Q9SID8|RAH1D_ARATH Ras-related protein RABH1d OS=Arabidopsis thaliana GN=RABH1D PE=3 SV=1
CL16903Contig1	2e-83	sp|Q5HZ60|MCES2_ARATH mRNA cap guanine-N7 methyltransferase 2 OS=Arabidopsis thaliana GN=At3g52210 PE=2 SV=1
d2.comp757913_c0_seq1	2e-70	sp|P62243|RS8_RAT 40S ribosomal protein S8 OS=Rattus norvegicus GN=Rps8 PE=1 SV=2
con2.comp160205_c0_seq1	8e-09	sp|P50692|COX2_AEDAE Cytochrome c oxidase subunit 2 OS=Aedes aegypti GN=COII PE=3 SV=1
con2.comp979498_c0_seq1	1e-14	sp|P54260|GCST_SOLTU Aminomethyltransferase, mitochondrial OS=Solanum tuberosum GN=GDCST PE=1 SV=1
con2.comp54023_c0_seq3	2e-07	sp|P10978|POLX_TOBAC Retrovirus-related Pol polyprotein from transposon TNT 1-94 OS=Nicotiana tabacum PE=2 SV=1
CL8125Contig1	0	sp|O81644|VILI2_ARATH Villin-2 OS=Arabidopsis thaliana GN=VLN2 PE=1 SV=2
d2.comp51530_c0_seq1	3e-56	sp|Q8VY88|LTD_ARATH Protein LHCP TRANSLOCATION DEFECT OS=Arabidopsis thaliana GN=LTD PE=1 SV=1
CL14599Contig1	3e-19	sp|Q86A88|DYL_DICDI Dynein light chain, cytoplasmic OS=Dictyostelium discoideum GN=dlcB PE=3 SV=1
d2.comp66999_c0_seq1	2e-176	sp|P42158|KC1D_ARATH Casein kinase I isoform delta-like OS=Arabidopsis thaliana GN=At4g26100 PE=2 SV=2
con2.comp53739_c1_seq2	3e-104	sp|Q93VK5|LUT5_ARATH Protein LUTEIN DEFICIENT 5, chloroplastic OS=Arabidopsis thaliana GN=CYP97A3 PE=1 SV=1
CL8279Contig1	0	sp|Q67YU0|CKX5_ARATH Cytokinin dehydrogenase 5 OS=Arabidopsis thaliana GN=CKX5 PE=2 SV=1
con2.comp52695_c0_seq1	2e-82	sp|Q2HIV9|BH035_ARATH Transcription factor bHLH35 OS=Arabidopsis thaliana GN=BHLH35 PE=2 SV=1
CL6743Contig1	0	sp|Q9XF43|KCS6_ARATH 3-ketoacyl-CoA synthase 6 OS=Arabidopsis thaliana GN=CUT1 PE=1 SV=1
con2.comp572392_c0_seq1	1e-26	sp|P0CR82|TCTP_CRYNJ Translationally-controlled tumor protein homolog OS=Cryptococcus neoformans var. neoformans serotype D (strain JEC21 / ATCC MYA-565) GN=CNM01460 PE=3 SV=1
d2.comp51613_c0_seq1	8e-96	sp|Q9FLZ9|PP405_ARATH Pentatricopeptide repeat-containing protein At5g39350 OS=Arabidopsis thaliana GN=PCMP-E16 PE=2 SV=1
d2.comp48956_c0_seq1	1e-77	sp|Q9C9H7|RLP12_ARATH Receptor-like protein 12 OS=Arabidopsis thaliana GN=RLP12 PE=2 SV=2
d2.comp67280_c0_seq2	6e-130	sp|Q8L7I1|Y4193_ARATH Uncharacterized protein At4g10930 OS=Arabidopsis thaliana GN=At4g10930 PE=2 SV=1
d2.comp557112_c0_seq1	3e-59	sp|O22607|MSI4_ARATH WD-40 repeat-containing protein MSI4 OS=Arabidopsis thaliana GN=MSI4 PE=1 SV=3
CL4541Contig1	8e-137	sp|Q9ZTN2|ERD2_PETHY ER lumen protein retaining receptor OS=Petunia hybrida GN=ERD2 PE=2 SV=1
con2.comp58264_c0_seq4	0	sp|Q9FZ45|Y1686_ARATH Uncharacterized membrane protein At1g16860 OS=Arabidopsis thaliana GN=At1g16860 PE=1 SV=1
CL1149Contig1	5e-76	sp|Q52KW8|RCC2_XENLA Protein RCC2 homolog OS=Xenopus laevis GN=rcc2 PE=2 SV=1
con2.comp59479_c0_seq3	6e-134	sp|Q8W4F0|DAR1_ARATH Protein DA1-related 1 OS=Arabidopsis thaliana GN=DAR1 PE=2 SV=3
con2.comp45004_c0_seq1	4e-21	sp|C0LGT6|EFR_ARATH LRR receptor-like serine/threonine-protein kinase EFR OS=Arabidopsis thaliana GN=EFR PE=1 SV=1
d2.comp8657_c0_seq1	9e-108	sp|P55876|IF5_MAIZE Eukaryotic translation initiation factor 5 OS=Zea mays GN=EIF5 PE=2 SV=1
con2.comp46309_c0_seq1	1e-49	sp|P25865|UBC1_ARATH Ubiquitin-conjugating enzyme E2 1 OS=Arabidopsis thaliana GN=UBC1 PE=1 SV=1
con2.comp50669_c0_seq3	4e-07	sp|Q8RX37|P2C02_ARATH Probable protein phosphatase 2C 2 OS=Arabidopsis thaliana GN=At1g07160 PE=2 SV=1
d2.comp64374_c0_seq1	9e-166	sp|A7RWP6|EIF3E_NEMVE Eukaryotic translation initiation factor 3 subunit E OS=Nematostella vectensis GN=v1g163572 PE=3 SV=1
con2.comp59762_c0_seq1	8e-13	sp|Q55FD6|Y8158_DICDI PHD finger-containing protein DDB_G0268158 OS=Dictyostelium discoideum GN=DDB_G0268158 PE=4 SV=1
con2.comp53882_c0_seq13	9e-61	sp|Q9T0I8|MTN1_ARATH 5'-methylthioadenosine/S-adenosylhomocysteine nucleosidase 1 OS=Arabidopsis thaliana GN=MTN1 PE=1 SV=1
d2.comp65103_c0_seq1	0	sp|O22436|CHLI_TOBAC Magnesium-chelatase subunit ChlI, chloroplastic OS=Nicotiana tabacum GN=CHLI PE=2 SV=1
d2.comp64771_c0_seq1	9e-42	sp|Q02283|HAT5_ARATH Homeobox-leucine zipper protein HAT5 OS=Arabidopsis thaliana GN=HAT5 PE=1 SV=1
d2.comp66634_c0_seq1	0	sp|Q9C823|Y1523_ARATH C-type lectin receptor-like tyrosine-protein kinase At1g52310 OS=Arabidopsis thaliana GN=At1g52310 PE=2 SV=1
d2.comp42177_c0_seq1	9e-17	sp|Q2R637|P2C75_ORYSJ Probable protein phosphatase 2C 75 OS=Oryza sativa subsp. japonica GN=Os11g0417400 PE=2 SV=1
d2.comp64694_c0_seq1	0	sp|Q570B4|KCS10_ARATH 3-ketoacyl-CoA synthase 10 OS=Arabidopsis thaliana GN=FDH PE=1 SV=2
con2.comp38924_c1_seq1	4e-39	sp|Q9SJK6|WBC30_ARATH Putative white-brown complex homolog protein 30 OS=Arabidopsis thaliana GN=WBC30 PE=3 SV=3
CL500Contig1	1e-18	sp|A2XFB7|PRR73_ORYSI Two-component response regulator-like PRR73 OS=Oryza sativa subsp. indica GN=PRR73 PE=2 SV=2
CL4156Contig1	0	sp|P46313|FAD6E_ARATH Omega-6 fatty acid desaturase, endoplasmic reticulum OS=Arabidopsis thaliana GN=FAD2 PE=2 SV=1
d2.comp55655_c0_seq1	7e-61	sp|Q9S9V9|FBL23_ARATH Putative F-box/LRR-repeat protein 23 OS=Arabidopsis thaliana GN=FBL23 PE=4 SV=1
con2.comp49944_c0_seq4	4e-32	sp|Q6NLC8|Y1648_ARATH Uncharacterized protein At1g66480 OS=Arabidopsis thaliana GN=At1g66480 PE=1 SV=1
d2.comp58400_c0_seq5	4e-25	sp|Q5R5R2|HEAT6_PONAB HEAT repeat-containing protein 6 OS=Pongo abelii GN=HEATR6 PE=2 SV=1
d2.comp419943_c0_seq1	1e-46	sp|Q9ST27|PHOT2_ORYSJ Phototropin-2 OS=Oryza sativa subsp. japonica GN=PHOT2 PE=1 SV=1
d2.comp25402_c1_seq1	0	sp|P15398|RPA1_SCHPO DNA-directed RNA polymerase I subunit rpa1 OS=Schizosaccharomyces pombe (strain 972 / ATCC 24843) GN=rpa1 PE=1 SV=2
d2.comp888096_c0_seq1	8e-08	sp|Q8VZG8|Y4885_ARATH Probable LRR receptor-like serine/threonine-protein kinase At4g08850 OS=Arabidopsis thaliana GN=At4g08850 PE=1 SV=3
con2.comp55012_c0_seq5	1e-71	sp|Q2MHE4|HT1_ARATH Serine/threonine-protein kinase HT1 OS=Arabidopsis thaliana GN=HT1 PE=1 SV=1
d2.comp65860_c0_seq1	2e-133	sp|O82509|TBL23_ARATH Protein trichome birefringence-like 23 OS=Arabidopsis thaliana GN=TBL23 PE=2 SV=1
d2.comp6999_c0_seq1	1e-38	sp|B0UHV0|RL15_METS4 50S ribosomal protein L15 OS=Methylobacterium sp. (strain 4-46) GN=rplO PE=3 SV=1
con2.comp58139_c0_seq1	0	sp|Q43468|STIP_SOYBN Heat shock protein STI OS=Glycine max GN=STI PE=1 SV=1
d2.comp63475_c0_seq2	6e-147	sp|Q9SV84|NIP51_ARATH Probable aquaporin NIP5-1 OS=Arabidopsis thaliana GN=NIP5-1 PE=2 SV=1
d2.comp16922_c0_seq1	2e-27	sp|F4JRP8|STIL2_ARATH Protein STICHEL-like 2 OS=Arabidopsis thaliana GN=At4g24790 PE=2 SV=1
CL864Contig2	1e-153	sp|P0C7R4|PP110_ARATH Pentatricopeptide repeat-containing protein At1g69290 OS=Arabidopsis thaliana GN=At1g69290 PE=2 SV=1
d2.comp51002_c0_seq1	0	sp|Q8VY13|FRO8_ARATH Ferric reduction oxidase 8, mitochondrial OS=Arabidopsis thaliana GN=FRO8 PE=2 SV=1
d2.comp65521_c0_seq6	2e-22	sp|P86182|CCD22_RAT Coiled-coil domain-containing protein 22 OS=Rattus norvegicus GN=Ccdc22 PE=1 SV=2
d2.comp59431_c0_seq1	0	sp|Q9LT96|Y5977_ARATH Probable leucine-rich repeat receptor-like protein kinase At5g49770 OS=Arabidopsis thaliana GN=At5g49770 PE=2 SV=1
CL13035Contig1	0	sp|O23461|ARAK_ARATH L-arabinokinase OS=Arabidopsis thaliana GN=ARA1 PE=1 SV=1
CL15886Contig1	3e-107	sp|Q43468|STIP_SOYBN Heat shock protein STI OS=Glycine max GN=STI PE=1 SV=1
d2.comp60369_c0_seq1	4e-09	sp|Q9C5V5|GLR28_ARATH Glutamate receptor 2.8 OS=Arabidopsis thaliana GN=GLR2.8 PE=2 SV=2
con2.comp697192_c0_seq1	1e-26	sp|Q9D8E6|RL4_MOUSE 60S ribosomal protein L4 OS=Mus musculus GN=Rpl4 PE=1 SV=3
CL7673Contig1	3e-11	sp|P92519|M810_ARATH Uncharacterized mitochondrial protein AtMg00810 OS=Arabidopsis thaliana GN=AtMg00810 PE=4 SV=1
con2.comp333996_c0_seq1	3e-26	sp|O60170|MEU22_SCHPO Probable amino-acid permease meu22 OS=Schizosaccharomyces pombe (strain 972 / ATCC 24843) GN=meu22 PE=2 SV=1
con2.comp388777_c0_seq1	5e-39	sp|Q06210|GFPT1_HUMAN Glutamine--fructose-6-phosphate aminotransferase [isomerizing] 1 OS=Homo sapiens GN=GFPT1 PE=1 SV=3
d2.comp56607_c0_seq2	4e-07	sp|Q9M9R9|NDB3B_ARATH NADH dehydrogenase [ubiquinone] 1 beta subcomplex subunit 3-B OS=Arabidopsis thaliana GN=At1g14450 PE=3 SV=1
con2.comp52077_c0_seq1	5e-21	sp|B7ZWR6|OEP61_ARATH Outer envelope protein 61, chloroplastic OS=Arabidopsis thaliana GN=OEP61 PE=1 SV=1
CL9706Contig1	0	sp|Q9ZUU9|AB3G_ARATH ABC transporter G family member 3 OS=Arabidopsis thaliana GN=ABCG3 PE=1 SV=2
d2.comp55292_c0_seq4	2e-26	sp|Q32PY9|GNTK_RAT Probable gluconokinase OS=Rattus norvegicus GN=Idnk PE=2 SV=1
con2.comp945699_c0_seq1	2e-13	sp|P53533|CLPB1_SYNE7 Chaperone protein ClpB 1 OS=Synechococcus elongatus (strain PCC 7942) GN=clpB1 PE=2 SV=3
CL14924Contig1	5e-91	sp|O82261|DEGP2_ARATH Protease Do-like 2, chloroplastic OS=Arabidopsis thaliana GN=DEGP2 PE=1 SV=2
con2.comp267442_c0_seq1	2e-44	sp|Q6CJR7|RL3_KLULA 60S ribosomal protein L3 OS=Kluyveromyces lactis (strain ATCC 8585 / CBS 2359 / DSM 70799 / NBRC 1267 / NRRL Y-1140 / WM37) GN=RPL3 PE=3 SV=1
d2.comp61481_c0_seq1	1e-93	sp|Q40392|TMVRN_NICGU TMV resistance protein N OS=Nicotiana glutinosa GN=N PE=1 SV=1
con2.comp43347_c1_seq1	1e-08	sp|Q0G9L5|NDHK_LIRTU NAD(P)H-quinone oxidoreductase subunit K, chloroplastic OS=Liriodendron tulipifera GN=ndhK PE=3 SV=2
con2.comp11750_c0_seq1	9e-16	sp|A1JMU2|NQOR_YERE8 NAD(P)H dehydrogenase (quinone) OS=Yersinia enterocolitica serotype O:8 / biotype 1B (strain NCTC 13174 / 8081) GN=YE1941 PE=3 SV=1
con2.comp55597_c0_seq3	9e-35	sp|Q6RVV4|TIC32_PEA Short-chain dehydrogenase TIC 32, chloroplastic OS=Pisum sativum GN=TIC32 PE=1 SV=1
con2.comp50377_c2_seq8	2e-58	sp|P14273|CB2_CHLRE Chlorophyll a-b binding protein of LHCII type I, chloroplastic OS=Chlamydomonas reinhardtii GN=cabII-1 PE=1 SV=1
d2.comp9191_c0_seq1	1e-24	sp|Q27178|CATR3_PARTE Caltractin ICL1c OS=Paramecium tetraurelia GN=Icl1c PE=3 SV=1
con2.comp41379_c0_seq1	2e-132	sp|Q9ASS4|Y5838_ARATH Probably inactive leucine-rich repeat receptor-like protein kinase At5g48380 OS=Arabidopsis thaliana GN=At5g48380 PE=1 SV=1
con2.comp53342_c0_seq13	9e-131	sp|Q9C5E5|DGK5_ARATH Diacylglycerol kinase 5 OS=Arabidopsis thaliana GN=DGK5 PE=2 SV=1
d2.comp64130_c0_seq4	1e-10	sp|Q9QZH4|AAKB2_RAT 5'-AMP-activated protein kinase subunit beta-2 OS=Rattus norvegicus GN=Prkab2 PE=1 SV=1
d2.comp66507_c0_seq1	0	sp|P17801|KPRO_MAIZE Putative receptor protein kinase ZmPK1 OS=Zea mays GN=PK1 PE=2 SV=2
con2.comp59441_c0_seq1	2e-156	sp|B7ZWR6|OEP61_ARATH Outer envelope protein 61, chloroplastic OS=Arabidopsis thaliana GN=OEP61 PE=1 SV=1
d2.comp67402_c0_seq1	3e-139	sp|Q9SL79|CAF1P_ARATH CRS2-associated factor 1, chloroplastic OS=Arabidopsis thaliana GN=At2g20020 PE=2 SV=2
con2.comp56887_c0_seq8	2e-61	sp|Q5M755|PAP7_ARATH Probable plastid-lipid-associated protein 7, chloroplastic OS=Arabidopsis thaliana GN=PAP7 PE=1 SV=1
d2.comp67382_c0_seq3	2e-118	sp|Q05B17|WDR48_XENTR WD repeat-containing protein 48 OS=Xenopus tropicalis GN=wdr48 PE=2 SV=1
d2.comp59613_c0_seq1	0	sp|O65607|MSH3_ARATH DNA mismatch repair protein MSH3 OS=Arabidopsis thaliana GN=MSH3 PE=1 SV=2
CL16Contig5	2e-155	sp|Q9LVA2|PP443_ARATH Pentatricopeptide repeat-containing protein At5g62370 OS=Arabidopsis thaliana GN=At5g62370 PE=2 SV=1
con2.comp51105_c0_seq3	0	sp|Q9T074|PCKA_ARATH Phosphoenolpyruvate carboxykinase [ATP] OS=Arabidopsis thaliana GN=PCKA PE=1 SV=1
con2.comp48389_c0_seq1	2e-26	sp|Q55EX9|Y8948_DICDI Putative methyltransferase DDB_G0268948 OS=Dictyostelium discoideum GN=DDB_G0268948 PE=1 SV=2
con2.comp58109_c0_seq1	0	sp|Q9LHF1|LRX4_ARATH Leucine-rich repeat extensin-like protein 4 OS=Arabidopsis thaliana GN=LRX4 PE=1 SV=1
CL19165Contig1	4e-16	sp|P92555|M1250_ARATH Uncharacterized mitochondrial protein AtMg01250 OS=Arabidopsis thaliana GN=AtMg01250 PE=4 SV=1
con2.comp52852_c0_seq2	7e-10	sp|Q8NFH3|NUP43_HUMAN Nucleoporin Nup43 OS=Homo sapiens GN=NUP43 PE=1 SV=1
d2.comp63497_c0_seq20	6e-20	sp|O04084|SCP31_ARATH Serine carboxypeptidase-like 31 OS=Arabidopsis thaliana GN=SCPL31 PE=2 SV=2
CL117Contig4	0	sp|Q9ZR40|U2A2B_NICPL Splicing factor U2af large subunit B OS=Nicotiana plumbaginifolia GN=U2AF65B PE=2 SV=1
d2.comp59516_c0_seq9	4e-17	sp|Q8S9H7|DIV_ANTMA Transcription factor DIVARICATA OS=Antirrhinum majus GN=DIVARICATA PE=2 SV=1
d2.comp323193_c0_seq1	2e-58	sp|Q5XFW8|SEC13_RAT Protein SEC13 homolog OS=Rattus norvegicus GN=Sec13 PE=1 SV=1
d2.comp696163_c0_seq1	9e-67	sp|Q9FHB2|Y5828_ARATH Putative B3 domain-containing protein At5g58280 OS=Arabidopsis thaliana GN=At5g58280 PE=3 SV=1
d2.comp57402_c0_seq1	5e-59	sp|Q9C7F5|NTF2_ARATH Nuclear transport factor 2 OS=Arabidopsis thaliana GN=NTF2 PE=2 SV=1
con2.comp57546_c0_seq27	1e-90	sp|Q8L7W1|MSL3_ARATH Mechanosensitive ion channel protein 3, chloroplastic OS=Arabidopsis thaliana GN=MSL3 PE=2 SV=1
d2.comp482652_c0_seq1	3e-18	sp|P92555|M1250_ARATH Uncharacterized mitochondrial protein AtMg01250 OS=Arabidopsis thaliana GN=AtMg01250 PE=4 SV=1
CL15308Contig1	5e-07	sp|P0CB22|ATX2_ARATH Histone-lysine N-methyltransferase ATX2 OS=Arabidopsis thaliana GN=ATX2 PE=2 SV=1
con2.comp48158_c0_seq6	3e-41	sp|D9HP26|CNR10_MAIZE Cell number regulator 10 OS=Zea mays GN=CNR10 PE=2 SV=1
con2.comp393531_c0_seq1	2e-08	sp|Q9FH94|ERF10_ARATH Ethylene-responsive transcription factor ERF010 OS=Arabidopsis thaliana GN=ERF010 PE=2 SV=1
con2.comp33560_c0_seq1	3e-28	sp|Q09FZ6|NU4C_PLAOC NAD(P)H-quinone oxidoreductase chain 4, chloroplastic OS=Platanus occidentalis GN=ndhD PE=3 SV=1
CL6761Contig1	2e-09	sp|Q54I39|IST1L_DICDI IST1-like protein OS=Dictyostelium discoideum GN=DDB_G0289029 PE=3 SV=1
d2.comp19029_c0_seq1	4e-25	sp|Q9SEL6|VTI11_ARATH Vesicle transport v-SNARE 11 OS=Arabidopsis thaliana GN=VTI11 PE=1 SV=2
d2.comp58637_c0_seq2	8e-42	sp|Q9LHE3|ASPG2_ARATH Protein ASPARTIC PROTEASE IN GUARD CELL 2 OS=Arabidopsis thaliana GN=ASPG2 PE=2 SV=1
con2.comp902988_c0_seq1	2e-15	sp|P74615|Y1483_SYNY3 Uncharacterized protein sll1483 OS=Synechocystis sp. (strain PCC 6803 / Kazusa) GN=sll1483 PE=4 SV=1
CL19290Contig1	0	sp|Q2PCF1|PDR2_NICPL Pleiotropic drug resistance protein 2 OS=Nicotiana plumbaginifolia GN=PDR2 PE=1 SV=1
con2.comp59114_c0_seq34	4e-94	sp|Q84L09|GONS2_ARATH GDP-mannose transporter GONST2 OS=Arabidopsis thaliana GN=GONST2 PE=2 SV=1
con2.comp49352_c0_seq7	4e-69	sp|Q9ZQH1|CML48_ARATH Probable calcium-binding protein CML48 OS=Arabidopsis thaliana GN=CML48 PE=2 SV=2
d2.comp60301_c0_seq1	2e-27	sp|O17861|YVRI_CAEEL GILT-like protein F37H8.5 OS=Caenorhabditis elegans GN=F37H8.5 PE=1 SV=1
d2.comp31900_c0_seq1	9e-59	sp|Q8GZ79|TI201_ARATH Protein TIC 20-I, chloroplastic OS=Arabidopsis thaliana GN=TIC20-I PE=1 SV=1
con2.comp53728_c0_seq1	2e-41	sp|Q9C9L2|TCP15_ARATH Transcription factor TCP15 OS=Arabidopsis thaliana GN=TCP15 PE=2 SV=1
d2.comp356982_c0_seq1	6e-13	sp|P25776|ORYA_ORYSJ Oryzain alpha chain OS=Oryza sativa subsp. japonica GN=Os04g0650000 PE=1 SV=2
d2.comp54047_c0_seq1	4e-37	sp|Q9FE20|PBS1_ARATH Serine/threonine-protein kinase PBS1 OS=Arabidopsis thaliana GN=PBS1 PE=1 SV=1
d2.comp55091_c0_seq2	1e-57	sp|P48384|TRXM_PEA Thioredoxin M-type, chloroplastic OS=Pisum sativum PE=2 SV=1
con2.comp50776_c0_seq3	9e-179	sp|Q8GTR4|PULA1_ARATH Pullulanase 1, chloroplastic OS=Arabidopsis thaliana GN=PU1 PE=1 SV=2
con2.comp53065_c0_seq1	5e-161	sp|P35694|BRU1_SOYBN Brassinosteroid-regulated protein BRU1 OS=Glycine max PE=2 SV=1
d2.comp61807_c0_seq1	1e-29	sp|Q1LZH1|MOSC2_BOVIN MOSC domain-containing protein 2, mitochondrial OS=Bos taurus GN=MARC2 PE=2 SV=1
d2.comp60490_c0_seq1	0	sp|Q6PQJ9|5BPOR_DIGLA 3-oxo-Delta(4,5)-steroid 5-beta-reductase OS=Digitalis lanata PE=1 SV=1
d2.comp4626_c0_seq1	4e-07	sp|P10978|POLX_TOBAC Retrovirus-related Pol polyprotein from transposon TNT 1-94 OS=Nicotiana tabacum PE=2 SV=1
d2.comp54427_c1_seq1	5e-52	sp|P02993|EF1A_ARTSA Elongation factor 1-alpha OS=Artemia salina PE=1 SV=2
con2.comp44188_c0_seq1	2e-15	sp|P93756|SD31_ARATH G-type lectin S-receptor-like serine/threonine-protein kinase SD3-1 OS=Arabidopsis thaliana GN=SD31 PE=3 SV=1
con2.comp40699_c0_seq2	3e-10	sp|Q9SGH2|MBD9_ARATH Methyl-CpG-binding domain-containing protein 9 OS=Arabidopsis thaliana GN=MBD9 PE=2 SV=1
d2.comp561125_c0_seq1	1e-13	sp|P21158|CSGA_MYXXA C-factor OS=Myxococcus xanthus GN=csgA PE=1 SV=1
con2.comp222838_c0_seq1	1e-52	sp|P62752|RL23A_RAT 60S ribosomal protein L23a OS=Rattus norvegicus GN=Rpl23a PE=2 SV=1
d2.comp65984_c0_seq3	3e-24	sp|P0CH30|RING1_GOSHI E3 ubiquitin-protein ligase RING1 OS=Gossypium hirsutum GN=RING1 PE=2 SV=1
d2.comp60752_c0_seq2	9e-110	sp|P42791|RL182_ARATH 60S ribosomal protein L18-2 OS=Arabidopsis thaliana GN=RPL18B PE=1 SV=2
d2.comp294676_c0_seq1	1e-18	sp|Q10S55|HIS1_ORYSJ ATP phosphoribosyltransferase, chloroplastic OS=Oryza sativa subsp. japonica GN=Os03g0134300 PE=3 SV=1
d2.comp503585_c0_seq1	8e-59	sp|Q8LPH6|MYB86_ARATH Transcription factor MYB86 OS=Arabidopsis thaliana GN=MYB86 PE=2 SV=1
d2.comp62067_c0_seq1	0	sp|P92935|TLC2_ARATH ADP,ATP carrier protein 2, chloroplastic OS=Arabidopsis thaliana GN=AATP2 PE=1 SV=2
d2.comp59755_c0_seq4	1e-59	sp|Q9ZPV8|COAD_ARATH Phosphopantetheine adenylyltransferase OS=Arabidopsis thaliana GN=COAD PE=1 SV=1
CL2361Contig1	8e-71	sp|Q9FJ62|GLPQ1_ARATH Probable glycerophosphoryl diester phosphodiesterase 1 OS=Arabidopsis thaliana GN=GPDL1 PE=1 SV=1
con2.comp47422_c0_seq1	0	sp|Q9SX20|PTR18_ARATH Protein NRT1/ PTR FAMILY 3.1 OS=Arabidopsis thaliana GN=NPF3.1 PE=2 SV=1
d2.comp671381_c0_seq1	2e-31	sp|Q9FX01|HSDD1_ARATH 3beta-hydroxysteroid-dehydrogenase/decarboxylase isoform 1 OS=Arabidopsis thaliana GN=3BETAHSD/D1 PE=2 SV=1
d2.comp64532_c0_seq1	0	sp|Q9LF80|GT3_ARATH Putative glycosyltransferase 3 OS=Arabidopsis thaliana GN=GT3 PE=2 SV=1
d2.comp248367_c0_seq1	4e-31	sp|Q9FXA2|PABP8_ARATH Polyadenylate-binding protein 8 OS=Arabidopsis thaliana GN=PAB8 PE=1 SV=1
con2.comp30895_c0_seq1	2e-53	sp|P56627|AQP9_RAT Aquaporin-9 OS=Rattus norvegicus GN=Aqp9 PE=2 SV=1
con2.comp19041_c0_seq1	3e-15	sp|P10978|POLX_TOBAC Retrovirus-related Pol polyprotein from transposon TNT 1-94 OS=Nicotiana tabacum PE=2 SV=1
con2.comp17608_c0_seq1	2e-20	sp|P34091|RL6_MESCR 60S ribosomal protein L6 OS=Mesembryanthemum crystallinum GN=RPL6 PE=2 SV=1
CL16409Contig1	9e-10	sp|Q0JKM9|MAN1_ORYSJ Mannan endo-1,4-beta-mannosidase 1 OS=Oryza sativa subsp. japonica GN=MAN1 PE=2 SV=2
CL1Contig452	3e-38	sp|Q8S8N6|PLA2A_ARATH Phospholipase A2-alpha OS=Arabidopsis thaliana GN=PLA2-ALPHA PE=1 SV=1
con2.comp58538_c0_seq9	1e-22	sp|A7MB76|TPC13_BOVIN Trafficking protein particle complex subunit 13 OS=Bos taurus GN=TRAPPC13 PE=2 SV=1
d2.comp55263_c0_seq1	1e-57	sp|Q9LD28|H2A6_ARATH Histone H2A.6 OS=Arabidopsis thaliana GN=RAT5 PE=1 SV=1
d2.comp54585_c0_seq1	9e-06	sp|Q9LH43|RLF27_ARATH Protein RALF-like 27 OS=Arabidopsis thaliana GN=RALFL27 PE=2 SV=1
con2.comp55543_c0_seq2	2e-41	sp|P73467|Y1223_SYNY3 Epimerase family protein slr1223 OS=Synechocystis sp. (strain PCC 6803 / Kazusa) GN=slr1223 PE=3 SV=2
d2.comp52497_c0_seq1	1e-30	sp|Q8L9K1|ERF99_ARATH Ethylene-responsive transcription factor 13 OS=Arabidopsis thaliana GN=ERF13 PE=2 SV=2
CL9141Contig1	5e-15	sp|D3YYI7|RN217_MOUSE Probable E3 ubiquitin-protein ligase RNF217 OS=Mus musculus GN=Rnf217 PE=3 SV=2
con2.comp56039_c0_seq17	2e-40	sp|Q7ZVZ7|AB17C_DANRE Alpha/beta hydrolase domain-containing protein 17C OS=Danio rerio GN=abhd17c PE=2 SV=1
d2.comp59264_c0_seq3	2e-06	sp|Q9C932|NAC19_ARATH NAC domain-containing protein 19 OS=Arabidopsis thaliana GN=NAC019 PE=1 SV=1
d2.comp61486_c0_seq1	5e-159	sp|O82631|CAPZA_ARATH F-actin-capping protein subunit alpha OS=Arabidopsis thaliana GN=At3g05520 PE=2 SV=2
CL8819Contig1	4e-23	sp|P09102|PDIA1_CHICK Protein disulfide-isomerase OS=Gallus gallus GN=P4HB PE=1 SV=3
CL570Contig2	0	sp|P92949|FRO2_ARATH Ferric reduction oxidase 2 OS=Arabidopsis thaliana GN=FRO2 PE=1 SV=2
con2.comp58109_c0_seq4	2e-24	sp|Q00451|PRF1_SOLLC 36.4 kDa proline-rich protein OS=Solanum lycopersicum GN=TPRP-F1 PE=2 SV=1
CL1032Contig2	0	sp|O24617|MSH2_ARATH DNA mismatch repair protein MSH2 OS=Arabidopsis thaliana GN=MSH2 PE=1 SV=1
con2.comp58358_c1_seq3	7e-10	sp|Q05865|FOLC_BACSU Folylpolyglutamate synthase OS=Bacillus subtilis (strain 168) GN=folC PE=3 SV=2
con2.comp57103_c0_seq6	0	sp|Q69VG1|CIGR1_ORYSJ Chitin-inducible gibberellin-responsive protein 1 OS=Oryza sativa subsp. japonica GN=CIGR1 PE=2 SV=1
d2.comp63447_c1_seq3	2e-46	sp|Q9ZR08|Y4230_ARATH G-type lectin S-receptor-like serine/threonine-protein kinase At4g03230 OS=Arabidopsis thaliana GN=At4g03230 PE=3 SV=3
d2.comp5061_c0_seq1	2e-52	sp|Q9SGA6|RS191_ARATH 40S ribosomal protein S19-1 OS=Arabidopsis thaliana GN=RPS19A PE=2 SV=1
con2.comp60072_c0_seq3	5e-92	sp|Q9SU08|AUXI1_ARATH Auxilin-related protein 1 OS=Arabidopsis thaliana GN=At4g12780 PE=1 SV=2
con2.comp749404_c0_seq1	3e-17	sp|Q9T072|BH025_ARATH Transcription factor bHLH25 OS=Arabidopsis thaliana GN=BHLH25 PE=2 SV=2
con2.comp56387_c0_seq20	3e-28	sp|Q0WMN5|Y3913_ARATH Uncharacterized protein At3g49140 OS=Arabidopsis thaliana GN=At3g49140 PE=1 SV=2
CL7938Contig1	4e-120	sp|Q9SIN1|TTL3_ARATH Inactive TPR repeat-containing thioredoxin TTL3 OS=Arabidopsis thaliana GN=TTL3 PE=1 SV=2
CL5198Contig1	0	sp|Q9SZ30|HIS4_ARATH Imidazole glycerol phosphate synthase hisHF, chloroplastic OS=Arabidopsis thaliana GN=HISN4 PE=2 SV=1
con2.comp58532_c0_seq1	0	sp|C0LGI2|Y1677_ARATH Probable LRR receptor-like serine/threonine-protein kinase At1g67720 OS=Arabidopsis thaliana GN=At1g67720 PE=2 SV=1
con2.comp47268_c0_seq2	1e-13	sp|P80883|PETM_SPIOL Cytochrome b6-f complex subunit 7 (Fragment) OS=Spinacia oleracea GN=petM PE=1 SV=1
d2.comp293930_c0_seq1	1e-41	sp|P07839|FER_CHLRE Ferredoxin, chloroplastic OS=Chlamydomonas reinhardtii GN=PETF PE=1 SV=2
d2.comp66214_c0_seq1	6e-33	sp|Q3T042|NOB1_BOVIN RNA-binding protein NOB1 OS=Bos taurus GN=NOB1 PE=2 SV=1
d2.comp56431_c0_seq15	6e-137	sp|Q3ECP7|ERDL5_ARATH Sugar transporter ERD6-like 5 OS=Arabidopsis thaliana GN=At1g54730 PE=2 SV=2
con2.comp54189_c0_seq15	3e-71	sp|Q7XJS0|ASHR1_ARATH Histone-lysine N-methyltransferase ASHR1 OS=Arabidopsis thaliana GN=ASHR1 PE=2 SV=2
CL1133Contig2	2e-120	sp|Q9SWF9|ZFNL_PEA Zinc finger CCCH domain-containing protein ZFN-like OS=Pisum sativum PE=2 SV=1
con2.comp51262_c0_seq1	2e-116	sp|Q39123|ATHB8_ARATH Homeobox-leucine zipper protein ATHB-8 OS=Arabidopsis thaliana GN=ATHB-8 PE=1 SV=1
con2.comp59593_c0_seq1	0	sp|Q6Z8C8|CDKF4_ORYSJ Cyclin-dependent kinase F-4 OS=Oryza sativa subsp. japonica GN=CDKF-4 PE=2 SV=1
d2.comp66845_c0_seq3	4e-164	sp|Q52JK6|VIP2_NICBE Probable NOT transcription complex subunit VIP2 (Fragment) OS=Nicotiana benthamiana GN=VIP2 PE=1 SV=1
con2.comp60121_c0_seq1	2e-38	sp|Q8LPQ9|FPA_ARATH Flowering time control protein FPA OS=Arabidopsis thaliana GN=FPA PE=2 SV=2
CL2901Contig1	0	sp|Q94JM3|ARFB_ARATH Auxin response factor 2 OS=Arabidopsis thaliana GN=ARF2 PE=1 SV=2
CL17187Contig1	0	sp|Q9ZUA0|OST1B_ARATH Dolichyl-diphosphooligosaccharide--protein glycosyltransferase subunit 1B OS=Arabidopsis thaliana GN=OST1B PE=2 SV=1
d2.comp66671_c0_seq1	8e-129	sp|Q9DBG7|SRPR_MOUSE Signal recognition particle receptor subunit alpha OS=Mus musculus GN=Srpr PE=1 SV=1
CL1026Contig2	0	sp|Q8RVQ5|SEC10_ARATH Exocyst complex component SEC10 OS=Arabidopsis thaliana GN=SEC10 PE=1 SV=2
con2.comp48475_c0_seq1	3e-78	sp|Q9LT84|U496M_ARATH UPF0496 protein At3g19330 OS=Arabidopsis thaliana GN=At3g19330 PE=2 SV=2
d2.comp878029_c0_seq1	3e-07	sp|Q9HZ71|RS1_PSEAE 30S ribosomal protein S1 OS=Pseudomonas aeruginosa (strain ATCC 15692 / PAO1 / 1C / PRS 101 / LMG 12228) GN=rpsA PE=3 SV=1
d2.comp58741_c0_seq5	8e-56	sp|A5UMN6|MTAD_METS3 5-methylthioadenosine/S-adenosylhomocysteine deaminase OS=Methanobrevibacter smithii (strain PS / ATCC 35061 / DSM 861) GN=mtaD PE=3 SV=1
d2.comp504830_c0_seq1	9e-06	sp|A4QJK2|NDHJ_AETGR NAD(P)H-quinone oxidoreductase subunit J, chloroplastic OS=Aethionema grandiflorum GN=ndhJ PE=3 SV=1
con2.comp59015_c0_seq48	1e-123	sp|Q9ZPR4|MRS25_ARATH Magnesium transporter MRS2-5 OS=Arabidopsis thaliana GN=MRS2-5 PE=1 SV=1
d2.comp501027_c0_seq1	2e-46	sp|P81406|GAPN_PEA NADP-dependent glyceraldehyde-3-phosphate dehydrogenase OS=Pisum sativum GN=GAPN PE=1 SV=1
con2.comp727014_c0_seq1	9e-13	sp|P04146|COPIA_DROME Copia protein OS=Drosophila melanogaster GN=GIP PE=1 SV=3
d2.comp54600_c0_seq1	2e-20	sp|Q6UIL3|LAHY_LARTR (+)-larreatricin hydroxylase, chloroplastic OS=Larrea tridentata PE=1 SV=1
d2.comp14302_c0_seq1	7e-17	sp|A2XDD6|HOX13_ORYSI Homeobox-leucine zipper protein HOX13 OS=Oryza sativa subsp. indica GN=HOX13 PE=2 SV=2
CL5506Contig1	1e-15	sp|B0K0Q3|RUVX_THEPX Putative Holliday junction resolvase OS=Thermoanaerobacter sp. (strain X514) GN=Teth514_1491 PE=3 SV=1
con2.comp707732_c0_seq1	4e-51	sp|P46284|S17P_CHLRE Sedoheptulose-1,7-bisphosphatase, chloroplastic OS=Chlamydomonas reinhardtii GN=CSBP PE=1 SV=1
d2.comp64689_c0_seq1	3e-77	sp|A0JM51|CELF5_XENTR CUGBP Elav-like family member 5 OS=Xenopus tropicalis GN=celf5 PE=2 SV=1
con2.comp331269_c0_seq1	5e-09	sp|O74786|SEC9_SCHPO Protein transport protein sec9 OS=Schizosaccharomyces pombe (strain 972 / ATCC 24843) GN=sec9 PE=1 SV=1
con2.comp50073_c0_seq2	5e-85	sp|P84527|KIWEL_ACTDE Kiwellin OS=Actinidia deliciosa PE=1 SV=1
d2.comp67346_c0_seq1	0	sp|Q8N3C0|ASCC3_HUMAN Activating signal cointegrator 1 complex subunit 3 OS=Homo sapiens GN=ASCC3 PE=1 SV=3
d2.comp63189_c0_seq4	3e-98	sp|Q6GME1|PYRG2_XENLA CTP synthase 2 OS=Xenopus laevis GN=ctps2 PE=2 SV=1
d2.comp63982_c0_seq5	6e-61	sp|Q15024|EXOS7_HUMAN Exosome complex component RRP42 OS=Homo sapiens GN=EXOSC7 PE=1 SV=3
con2.comp62459_c0_seq1	5e-28	sp|Q8GWA9|PP157_ARATH Pentatricopeptide repeat-containing protein At2g17033 OS=Arabidopsis thaliana GN=At2g17033 PE=2 SV=1
con2.comp50377_c2_seq4	1e-97	sp|P14273|CB2_CHLRE Chlorophyll a-b binding protein of LHCII type I, chloroplastic OS=Chlamydomonas reinhardtii GN=cabII-1 PE=1 SV=1
d2.comp60928_c0_seq4	4e-70	sp|Q9FSG7|TP1A_MALDO Thaumatin-like protein 1a OS=Malus domestica GN=TL1 PE=1 SV=1
d2.comp60401_c1_seq1	3e-35	sp|Q9SQF4|SUI1_BRAOL Protein translation factor SUI1 homolog OS=Brassica oleracea PE=3 SV=1
CL4542Contig1	2e-97	sp|Q8RY46|AB26B_ARATH ABC transporter B family member 26, chloroplastic OS=Arabidopsis thaliana GN=ABCB26 PE=1 SV=1
d2.comp1155306_c0_seq1	3e-09	sp|Q3T1G7|COG7_RAT Conserved oligomeric Golgi complex subunit 7 OS=Rattus norvegicus GN=Cog7 PE=2 SV=1
d2.comp61677_c0_seq3	4e-89	sp|Q05549|HRQ1_YEAST Putative ATP-dependent helicase HRQ1 OS=Saccharomyces cerevisiae (strain ATCC 204508 / S288c) GN=HRQ1 PE=1 SV=1
d2.comp54951_c0_seq2	6e-61	sp|Q0IU52|ASP1_ORYSJ Aspartic proteinase Asp1 OS=Oryza sativa subsp. japonica GN=ASP1 PE=2 SV=1
d2.comp62583_c0_seq18	3e-96	sp|Q9LJZ5|UBC19_ARATH Ubiquitin-conjugating enzyme E2 19 OS=Arabidopsis thaliana GN=UBC19 PE=1 SV=1
d2.comp61638_c1_seq2	0	sp|Q67Y83|SCP51_ARATH Serine carboxypeptidase-like 51 OS=Arabidopsis thaliana GN=SCPL51 PE=2 SV=2
d2.comp56278_c0_seq4	2e-07	sp|Q6UIM1|ZNHI3_MACMU Zinc finger HIT domain-containing protein 3 (Fragment) OS=Macaca mulatta GN=ZNHIT3 PE=2 SV=1
CL1Contig981	3e-126	sp|Q7XA40|RGA3_SOLBU Putative disease resistance protein RGA3 OS=Solanum bulbocastanum GN=RGA3 PE=2 SV=2
d2.comp66219_c0_seq1	0	sp|O80983|FTSH4_ARATH ATP-dependent zinc metalloprotease FTSH 4, mitochondrial OS=Arabidopsis thaliana GN=FTSH4 PE=1 SV=2
CL13612Contig1	3e-57	sp|O64766|PP185_ARATH Pentatricopeptide repeat-containing protein At2g35030, mitochondrial OS=Arabidopsis thaliana GN=PCMP-E15 PE=2 SV=1
d2.comp65990_c2_seq10	3e-07	sp|F4J7S8|SFH9_ARATH Phosphatidylinositol/phosphatidylcholine transfer protein SFH9 OS=Arabidopsis thaliana GN=SFH9 PE=2 SV=1
con2.comp59409_c0_seq1	1e-43	sp|Q94JW8|SPL6_ARATH Squamosa promoter-binding-like protein 6 OS=Arabidopsis thaliana GN=SPL6 PE=2 SV=2
CL8285Contig1	3e-27	sp|Q700D9|MYBF_ARATH Putative Myb family transcription factor At1g14600 OS=Arabidopsis thaliana GN=At1g14600 PE=2 SV=2
con2.comp57544_c0_seq3	6e-21	sp|Q8LPS1|LACS6_ARATH Long chain acyl-CoA synthetase 6, peroxisomal OS=Arabidopsis thaliana GN=LACS6 PE=1 SV=1
d2.comp63047_c1_seq2	3e-11	sp|Q9S736|OBE1_ARATH Protein OBERON 1 OS=Arabidopsis thaliana GN=OBE1 PE=1 SV=1
con2.comp534008_c0_seq1	4e-25	sp|P25377|ADH7_YEAST NADP-dependent alcohol dehydrogenase 7 OS=Saccharomyces cerevisiae (strain ATCC 204508 / S288c) GN=ADH7 PE=1 SV=1
CL9305Contig1	1e-29	sp|Q67XL4|Y3544_ARATH Uncharacterized CRM domain-containing protein At3g25440, chloroplastic OS=Arabidopsis thaliana GN=At3g25440 PE=2 SV=1
d2.comp67364_c0_seq2	0	sp|Q9C5S2|IRE1A_ARATH Serine/threonine-protein kinase/endoribonuclease IRE1a OS=Arabidopsis thaliana GN=IRE1A PE=1 SV=1
con2.comp58192_c0_seq5	2e-18	sp|Q568D5|BRE_DANRE BRCA1-A complex subunit BRE OS=Danio rerio GN=bre PE=2 SV=1
d2.comp61029_c0_seq1	2e-127	sp|Q9SV05|CCR35_ARATH Serine/threonine-protein kinase-like protein At3g51990 OS=Arabidopsis thaliana GN=At3g51990 PE=2 SV=1
CL14918Contig1	1e-18	sp|Q09990|LIN23_CAEEL F-box/WD repeat-containing protein lin-23 OS=Caenorhabditis elegans GN=lin-23 PE=1 SV=2
con2.comp58180_c0_seq16	9e-42	sp|Q9LR47|IP5P3_ARATH Type I inositol 1,4,5-trisphosphate 5-phosphatase CVP2 OS=Arabidopsis thaliana GN=CVP2 PE=1 SV=2
d2.comp379928_c0_seq1	6e-61	sp|Q8R146|APEH_MOUSE Acylamino-acid-releasing enzyme OS=Mus musculus GN=Apeh PE=2 SV=3
d2.comp3772_c0_seq1	5e-08	sp|P10978|POLX_TOBAC Retrovirus-related Pol polyprotein from transposon TNT 1-94 OS=Nicotiana tabacum PE=2 SV=1
d2.comp62635_c0_seq12	3e-52	sp|Q9M8S6|SKOR_ARATH Potassium channel SKOR OS=Arabidopsis thaliana GN=SKOR PE=1 SV=1
CL5Contig13	8e-37	sp|P93276|M030_ARATH Uncharacterized mitochondrial protein AtMg00030 OS=Arabidopsis thaliana GN=AtMg00030 PE=4 SV=1
con2.comp53652_c0_seq10	3e-67	sp|Q94B74|NUDT2_ARATH Nudix hydrolase 2 OS=Arabidopsis thaliana GN=NUDT2 PE=1 SV=1
CL5166Contig1	2e-19	sp|P42322|CANB1_NAEGR Calcineurin subunit B OS=Naegleria gruberi GN=CNB1 PE=3 SV=1
d2.comp10077_c0_seq1	2e-54	sp|Q940U6|FLU_ARATH Protein FLUORESCENT IN BLUE LIGHT, chloroplastic OS=Arabidopsis thaliana GN=FLU PE=1 SV=1
con2.comp54143_c0_seq11	0	sp|Q944I4|GLYK_ARATH D-glycerate 3-kinase, chloroplastic OS=Arabidopsis thaliana GN=GLYK PE=1 SV=2
d2.comp420551_c0_seq1	2e-125	sp|Q9SCM3|RS24_ARATH 40S ribosomal protein S2-4 OS=Arabidopsis thaliana GN=RPS2D PE=2 SV=1
CL17566Contig1	3e-151	sp|Q9LFT0|TBL19_ARATH Protein trichome birefringence-like 19 OS=Arabidopsis thaliana GN=TBL19 PE=3 SV=1
d2.comp57551_c0_seq3	1e-51	sp|P55229|GLGL1_ARATH Glucose-1-phosphate adenylyltransferase large subunit 1, chloroplastic OS=Arabidopsis thaliana GN=ADG2 PE=1 SV=3
d2.comp64807_c0_seq3	1e-22	sp|Q5SRX1|TM1L2_MOUSE TOM1-like protein 2 OS=Mus musculus GN=Tom1l2 PE=2 SV=1
con2.comp56704_c0_seq14	2e-27	sp|Q54UF8|SERIC_DICDI Probable serine incorporator OS=Dictyostelium discoideum GN=serinc PE=3 SV=1
CL244Contig4	0	sp|Q8RY95|SPL14_ARATH Squamosa promoter-binding-like protein 14 OS=Arabidopsis thaliana GN=SPL14 PE=2 SV=3
con2.comp59666_c0_seq10	9e-32	sp|Q8L7V3|PMTQ_ARATH Probable methyltransferase PMT26 OS=Arabidopsis thaliana GN=At5g64030 PE=1 SV=1
CL3973Contig1	1e-55	sp|O49255|NAC29_ARATH NAC transcription factor 29 OS=Arabidopsis thaliana GN=NAC029 PE=2 SV=1
CL139Contig6	0	sp|O81211|RBOHE_ARATH Respiratory burst oxidase homolog protein E OS=Arabidopsis thaliana GN=RBOHE PE=2 SV=2
con2.comp53882_c0_seq14	2e-60	sp|Q9T0I8|MTN1_ARATH 5'-methylthioadenosine/S-adenosylhomocysteine nucleosidase 1 OS=Arabidopsis thaliana GN=MTN1 PE=1 SV=1
d2.comp63510_c0_seq11	1e-124	sp|Q93XX5|Y5713_ARATH PI-PLC X domain-containing protein At5g67130 OS=Arabidopsis thaliana GN=At5g67130 PE=1 SV=1
d2.comp52798_c0_seq1	9e-159	sp|Q9S746|HTH_ARATH Protein HOTHEAD OS=Arabidopsis thaliana GN=HTH PE=1 SV=1
d2.comp13807_c0_seq1	7e-07	sp|Q10422|YDC1_SCHPO Uncharacterized RNA-binding protein C25G10.01 OS=Schizosaccharomyces pombe (strain 972 / ATCC 24843) GN=SPAC25G10.01 PE=1 SV=1
d2.comp57538_c0_seq3	3e-32	sp|O49836|PAL2_LITER Phenylalanine ammonia-lyase 2 OS=Lithospermum erythrorhizon PE=2 SV=1
con2.comp55305_c1_seq2	3e-173	sp|P93051|ERDL7_ARATH Sugar transporter ERD6-like 7 OS=Arabidopsis thaliana GN=At2g48020 PE=2 SV=2
con2.comp55800_c0_seq1	0	sp|Q9SG80|ASD1_ARATH Alpha-L-arabinofuranosidase 1 OS=Arabidopsis thaliana GN=ASD1 PE=1 SV=1
CL15291Contig1	9e-11	sp|Q9CZW5|TOM70_MOUSE Mitochondrial import receptor subunit TOM70 OS=Mus musculus GN=Tomm70a PE=1 SV=2
con2.comp540893_c0_seq1	2e-31	sp|Q17152|EF2_BLAHO Elongation factor 2 OS=Blastocystis hominis PE=2 SV=1
d2.comp577815_c0_seq1	6e-14	sp|Q9S7Q2|PP124_ARATH Pentatricopeptide repeat-containing protein At1g74850, chloroplastic OS=Arabidopsis thaliana GN=PTAC2 PE=2 SV=1
d2.comp64142_c0_seq9	4e-29	sp|O81906|B120_ARATH G-type lectin S-receptor-like serine/threonine-protein kinase B120 OS=Arabidopsis thaliana GN=B120 PE=1 SV=1
d2.comp59266_c0_seq1	1e-56	sp|Q42687|ATPD_CHLRE ATP synthase delta chain, chloroplastic OS=Chlamydomonas reinhardtii GN=ATPD PE=1 SV=1
con2.comp54286_c0_seq4	6e-97	sp|Q94A65|STR14_ARATH Rhodanese-like domain-containing protein 14, chloroplastic OS=Arabidopsis thaliana GN=At4g27700 PE=2 SV=1
d2.comp63697_c0_seq1	0	sp|P50218|IDHC_TOBAC Isocitrate dehydrogenase [NADP] OS=Nicotiana tabacum PE=2 SV=1
con2.comp6614_c0_seq1	1e-29	sp|Q9SP02|CP20A_ARATH Peptidyl-prolyl cis-trans isomerase CYP20-1 OS=Arabidopsis thaliana GN=CYP20-1 PE=1 SV=1
CL1Contig832	5e-13	sp|Q9ZU96|Y2168_ARATH Ankyrin repeat-containing protein At2g01680 OS=Arabidopsis thaliana GN=At2g01680 PE=2 SV=1
CL3261Contig1	7e-22	sp|P43557|FMP32_YEAST Protein FMP32, mitochondrial OS=Saccharomyces cerevisiae (strain ATCC 204508 / S288c) GN=FMP32 PE=1 SV=1
CL2Contig42	4e-98	sp|Q6ICX4|PTBP3_ARATH Polypyrimidine tract-binding protein homolog 3 OS=Arabidopsis thaliana GN=At1g43190 PE=2 SV=1
con2.comp54653_c0_seq6	0	sp|Q43839|G6PDC_SOLTU Glucose-6-phosphate 1-dehydrogenase, chloroplastic OS=Solanum tuberosum PE=1 SV=1
CL1160Contig3	8e-49	sp|Q96JX3|SRAC1_HUMAN Protein SERAC1 OS=Homo sapiens GN=SERAC1 PE=1 SV=1
con2.comp54169_c0_seq6	2e-54	sp|Q54X16|GID8_DICDI Glucose-induced degradation protein 8 homolog OS=Dictyostelium discoideum GN=DDB_G0279265 PE=3 SV=2
d2.comp66358_c0_seq12	1e-162	sp|Q5PNU3|AMSH3_ARATH AMSH-like ubiquitin thioesterase 3 OS=Arabidopsis thaliana GN=AMSH3 PE=1 SV=2
CL7866Contig1	0	sp|F6H9A9|THI41_VITVI Thiamine thiazole synthase 1, chloroplastic OS=Vitis vinifera GN=THI1-1 PE=3 SV=1
d2.comp64706_c0_seq2	2e-31	sp|O23305|Y4449_ARATH FHA domain-containing protein At4g14490 OS=Arabidopsis thaliana GN=At4g14490 PE=1 SV=1
con2.comp59545_c0_seq7	0	sp|Q940Y9|POLL2_ARATH Putative ion channel POLLUX-like 2 OS=Arabidopsis thaliana GN=At5g43745 PE=2 SV=1
con2.comp59217_c0_seq1	0	sp|Q9SVW8|PIRL4_ARATH Plant intracellular Ras-group-related LRR protein 4 OS=Arabidopsis thaliana GN=PIRL4 PE=2 SV=1
d2.comp59182_c0_seq1	3e-81	sp|P94575|ALLP_BACSU Probable allantoin permease OS=Bacillus subtilis (strain 168) GN=pucI PE=2 SV=1
CL9603Contig1	0	sp|O81020|NPC2_ARATH Non-specific phospholipase C2 OS=Arabidopsis thaliana GN=NPC2 PE=2 SV=1
con2.comp50703_c0_seq1	3e-91	sp|Q6Z5P2|GUN7_ORYSJ Endoglucanase 7 OS=Oryza sativa subsp. japonica GN=GLU10 PE=2 SV=1
d2.comp55996_c0_seq1	5e-159	sp|Q8GXV5|UGHY_ARATH Ureidoglycine aminohydrolase OS=Arabidopsis thaliana GN=UGLYAH PE=1 SV=1
CL42Contig4	0	sp|P53492|ACT7_ARATH Actin-7 OS=Arabidopsis thaliana GN=ACT7 PE=1 SV=1
d2.comp61356_c0_seq1	3e-34	sp|O48845|CYB5B_ARATH Cytochrome b5 isoform B OS=Arabidopsis thaliana GN=CYTB5-B PE=1 SV=1
d2.comp43239_c0_seq1	2e-91	sp|P74565|SIGA_SYNY3 RNA polymerase sigma factor SigA OS=Synechocystis sp. (strain PCC 6803 / Kazusa) GN=sigA PE=3 SV=1
d2.comp474535_c0_seq1	2e-84	sp|A5GNJ0|IF2_SYNPW Translation initiation factor IF-2 OS=Synechococcus sp. (strain WH7803) GN=infB PE=3 SV=1
CL2358Contig1	1e-13	sp|Q5JK20|ARFD_ORYSJ Auxin response factor 4 OS=Oryza sativa subsp. japonica GN=ARF4 PE=2 SV=1
con2.comp58733_c1_seq2	1e-66	sp|Q6N075|MFSD5_HUMAN Molybdate-anion transporter OS=Homo sapiens GN=MFSD5 PE=1 SV=2
d2.comp65936_c0_seq2	5e-95	sp|P36616|DSK1_SCHPO Protein kinase dsk1 OS=Schizosaccharomyces pombe (strain 972 / ATCC 24843) GN=dsk1 PE=3 SV=2
con2.comp52145_c0_seq1	0	sp|Q38885|SCY1_ARATH Preprotein translocase subunit SCY1, chloroplastic OS=Arabidopsis thaliana GN=SCY1 PE=1 SV=2
con2.comp59629_c0_seq4	0	sp|Q9SCJ9|UBP26_ARATH Ubiquitin carboxyl-terminal hydrolase 26 OS=Arabidopsis thaliana GN=UBP26 PE=1 SV=3
con2.comp51588_c0_seq26	3e-53	sp|Q94C11|SUGP1_ARATH SURP and G-patch domain-containing protein 1-like protein OS=Arabidopsis thaliana GN=At3g52120 PE=2 SV=1
con2.comp57656_c0_seq17	1e-62	sp|Q2KJ22|FA63A_BOVIN Protein FAM63A OS=Bos taurus GN=FAM63A PE=2 SV=1
d2.comp65831_c0_seq1	0	sp|Q9FNN5|NDUV1_ARATH NADH dehydrogenase [ubiquinone] flavoprotein 1, mitochondrial OS=Arabidopsis thaliana GN=At5g08530 PE=2 SV=1
d2.comp60305_c0_seq1	1e-125	sp|Q9D554|SF3A3_MOUSE Splicing factor 3A subunit 3 OS=Mus musculus GN=Sf3a3 PE=2 SV=2
CL2092Contig1	2e-68	sp|Q9NX74|DUS2L_HUMAN tRNA-dihydrouridine(20) synthase [NAD(P)+]-like OS=Homo sapiens GN=DUS2 PE=1 SV=1
CL1603Contig2	1e-29	sp|Q6WKZ8|UBR2_MOUSE E3 ubiquitin-protein ligase UBR2 OS=Mus musculus GN=Ubr2 PE=1 SV=2
CL6110Contig1	1e-72	sp|A2YGR5|SPL12_ORYSI Squamosa promoter-binding-like protein 12 OS=Oryza sativa subsp. indica GN=SPL12 PE=2 SV=1
CL4951Contig1	3e-174	sp|Q9LSV0|GLYR1_ARATH Glyoxylate/succinic semialdehyde reductase 1 OS=Arabidopsis thaliana GN=GLYR1 PE=1 SV=1
con2.comp45405_c0_seq1	4e-48	sp|Q9FF61|SM3L1_ARATH Putative SWI/SNF-related matrix-associated actin-dependent regulator of chromatin subfamily A member 3-like 1 OS=Arabidopsis thaliana GN=At5g05130 PE=2 SV=1
d2.comp63893_c0_seq1	3e-76	sp|Q9SK03|RAP27_ARATH Ethylene-responsive transcription factor RAP2-7 OS=Arabidopsis thaliana GN=RAP2-7 PE=2 SV=2
con2.comp51763_c0_seq3	8e-32	sp|Q2V9B0|MY1R1_SOLTU Transcription factor MYB1R1 OS=Solanum tuberosum PE=2 SV=1
con2.comp48138_c0_seq7	5e-17	sp|Q23892|GLUA_DICDI Lysosomal beta glucosidase OS=Dictyostelium discoideum GN=gluA PE=1 SV=2
con2.comp35286_c0_seq2	5e-20	sp|Q9M0X5|CRK25_ARATH Cysteine-rich receptor-like protein kinase 25 OS=Arabidopsis thaliana GN=CRK25 PE=3 SV=1
CL14900Contig1	1e-55	sp|Q9LYD3|DREB3_ARATH Dehydration-responsive element-binding protein 3 OS=Arabidopsis thaliana GN=DREB3 PE=2 SV=1
d2.comp55506_c0_seq1	0	sp|Q6NLC1|AB2D_ARATH ABC transporter D family member 2, chloroplastic OS=Arabidopsis thaliana GN=ABCC2 PE=1 SV=1
d2.comp60004_c0_seq1	3e-44	sp|Q8VYA5|RSZ33_ARATH Serine/arginine-rich splicing factor RS2Z33 OS=Arabidopsis thaliana GN=RS2Z33 PE=1 SV=1
CL13838Contig1	3e-06	sp|Q7NFI1|NDHO_GLOVI NAD(P)H-quinone oxidoreductase subunit O OS=Gloeobacter violaceus (strain PCC 7421) GN=ndhO PE=3 SV=1
con2.comp51829_c0_seq4	6e-44	sp|Q94B74|NUDT2_ARATH Nudix hydrolase 2 OS=Arabidopsis thaliana GN=NUDT2 PE=1 SV=1
d2.comp59545_c1_seq2	7e-17	sp|O48651|ERG1_PANGI Squalene monooxygenase OS=Panax ginseng PE=2 SV=1
d2.comp18274_c0_seq1	7e-55	sp|Q9SI96|H2B3_ARATH Histone H2B.3 OS=Arabidopsis thaliana GN=At2g28720 PE=1 SV=3
d2.comp315006_c0_seq1	9e-06	sp|Q9P7W0|OPA3_SCHPO OPA3-like protein OS=Schizosaccharomyces pombe (strain 972 / ATCC 24843) GN=SPBC1703.11 PE=3 SV=1
con2.comp51587_c0_seq12	3e-42	sp|Q9SSE7|AROD2_ARATH Arogenate dehydratase/prephenate dehydratase 2, chloroplastic OS=Arabidopsis thaliana GN=ADT2 PE=1 SV=1
CL16424Contig1	7e-26	sp|Q10993|CYTB_HELAN Cysteine proteinase inhibitor B OS=Helianthus annuus PE=1 SV=1
con2.comp56846_c0_seq3	2e-130	sp|O80874|NDA2_ARATH Internal alternative NAD(P)H-ubiquinone oxidoreductase A2, mitochondrial OS=Arabidopsis thaliana GN=NDA2 PE=1 SV=1
CL59Contig4	4e-99	sp|Q6BY27|DBP2_DEBHA ATP-dependent RNA helicase DBP2 OS=Debaryomyces hansenii (strain ATCC 36239 / CBS 767 / JCM 1990 / NBRC 0083 / IGC 2968) GN=DBP2 PE=3 SV=1
con2.comp54566_c0_seq20	9e-60	sp|P51568|AFC3_ARATH Serine/threonine-protein kinase AFC3 OS=Arabidopsis thaliana GN=AFC3 PE=2 SV=2
d2.comp62596_c0_seq2	1e-106	sp|Q1ECE0|VAP41_ARATH Vesicle-associated protein 4-1 OS=Arabidopsis thaliana GN=PVA41 PE=2 SV=1
CL15752Contig1	1e-104	sp|O23166|TR164_ARATH Thioredoxin-like protein HCF164, chloroplastic OS=Arabidopsis thaliana GN=HCF164 PE=2 SV=2
d2.comp67487_c0_seq6	8e-20	sp|Q8LPQ9|FPA_ARATH Flowering time control protein FPA OS=Arabidopsis thaliana GN=FPA PE=2 SV=2
d2.comp15407_c0_seq1	2e-28	sp|Q9LZD3|E70A1_ARATH Exocyst complex component EXO70A1 OS=Arabidopsis thaliana GN=EXO70A1 PE=1 SV=1
con2.comp564614_c0_seq1	9e-29	sp|Q9C501|PPR70_ARATH Pentatricopeptide repeat-containing protein At1g33350 OS=Arabidopsis thaliana GN=PCMP-E57 PE=2 SV=1
d2.comp55585_c0_seq2	0	sp|Q00775|SSG1_SOLTU Granule-bound starch synthase 1, chloroplastic/amyloplastic OS=Solanum tuberosum GN=WAXY PE=1 SV=1
d2.comp55758_c1_seq2	7e-130	sp|Q0WV25|TBA4_ARATH Tubulin alpha-4 chain OS=Arabidopsis thaliana GN=TUBA4 PE=2 SV=2
d2.comp57393_c0_seq1	2e-148	sp|Q9ZSK5|ZOG_PHALU Zeatin O-glucosyltransferase OS=Phaseolus lunatus GN=ZOG1 PE=2 SV=1
con2.comp38574_c0_seq1	5e-80	sp|Q2V3H0|PP322_ARATH Pentatricopeptide repeat-containing protein At4g18975, chloroplastic OS=Arabidopsis thaliana GN=At4g18975 PE=2 SV=2
con2.comp52983_c0_seq2	4e-156	sp|Q9M3B4|RID3_ARATH Protein ROOT INITIATION DEFECTIVE 3 OS=Arabidopsis thaliana GN=RID3 PE=1 SV=1
d2.comp60716_c0_seq1	1e-33	sp|Q9NTN3|S35D1_HUMAN UDP-glucuronic acid/UDP-N-acetylgalactosamine transporter OS=Homo sapiens GN=SLC35D1 PE=1 SV=1
d2.comp66740_c0_seq1	0	sp|B9DFS6|SNX2B_ARATH Sorting nexin 2B OS=Arabidopsis thaliana GN=SNX2B PE=1 SV=1
d2.comp49774_c0_seq1	5e-07	sp|Q9STL5|CEP3_ARATH KDEL-tailed cysteine endopeptidase CEP3 OS=Arabidopsis thaliana GN=CEP3 PE=2 SV=1
con2.comp57368_c0_seq1	0	sp|B9SL58|PURA2_RICCO Adenylosuccinate synthetase 2, chloroplastic OS=Ricinus communis GN=PURA2 PE=3 SV=1
d2.comp65152_c0_seq4	1e-92	sp|Q0J709|UP12_ORYSJ Unknown protein DS12 from 2D-PAGE of leaf, chloroplastic OS=Oryza sativa subsp. japonica GN=Os08g0242700 PE=4 SV=2
d2.comp1230334_c0_seq1	2e-06	sp|Q8H103|G6PIP_ARATH Glucose-6-phosphate isomerase 1, chloroplastic OS=Arabidopsis thaliana GN=PGI1 PE=1 SV=1
con2.comp54702_c0_seq4	4e-47	sp|Q9XIN0|LHW_ARATH Transcription factor LHW OS=Arabidopsis thaliana GN=LHW PE=1 SV=1
d2.comp6318_c0_seq1	9e-17	sp|P44644|RELA_HAEIN GTP pyrophosphokinase OS=Haemophilus influenzae (strain ATCC 51907 / DSM 11121 / KW20 / Rd) GN=relA PE=3 SV=1
con2.comp50565_c0_seq2	1e-15	sp|Q7TP48|APMAP_RAT Adipocyte plasma membrane-associated protein OS=Rattus norvegicus GN=Apmap PE=2 SV=2
con2.comp674930_c0_seq1	2e-08	sp|P27521|CA4_ARATH Chlorophyll a-b binding protein 4, chloroplastic OS=Arabidopsis thaliana GN=LHCA4 PE=1 SV=1
d2.comp62877_c0_seq7	0	sp|Q5XVJ4|FAN1_ARATH Fanconi-associated nuclease 1 homolog OS=Arabidopsis thaliana GN=At1g48360 PE=2 SV=2
con2.comp59843_c0_seq4	2e-40	sp|Q8IWF6|DEN6A_HUMAN Protein DENND6A OS=Homo sapiens GN=DENND6A PE=1 SV=1
con2.comp58985_c0_seq2	0	sp|Q8VYU6|GOGC4_ARATH Golgin candidate 4 OS=Arabidopsis thaliana GN=GC4 PE=2 SV=1
con2.comp52941_c0_seq3	6e-95	sp|P93051|ERDL7_ARATH Sugar transporter ERD6-like 7 OS=Arabidopsis thaliana GN=At2g48020 PE=2 SV=2
con2.comp48935_c0_seq1	1e-104	sp|Q84WQ5|CBSX5_ARATH CBS domain-containing protein CBSX5 OS=Arabidopsis thaliana GN=CBSX5 PE=2 SV=2
CL19811Contig1	3e-07	sp|O43022|YGV8_SCHPO Uncharacterized protein C354.08c OS=Schizosaccharomyces pombe (strain 972 / ATCC 24843) GN=SPBC354.08c PE=4 SV=1
CL5202Contig1	1e-77	sp|Q9C7F2|AB14B_ARATH ABC transporter B family member 14 OS=Arabidopsis thaliana GN=ABCB14 PE=3 SV=1
CL10917Contig1	8e-64	sp|O04567|Y1719_ARATH Probable inactive receptor kinase At1g27190 OS=Arabidopsis thaliana GN=At1g27190 PE=1 SV=1
CL15264Contig1	4e-07	sp|Q9Y4F3|MARF1_HUMAN Meiosis arrest female protein 1 OS=Homo sapiens GN=KIAA0430 PE=1 SV=6
d2.comp59591_c0_seq1	7e-114	sp|O22928|PUSH_ARATH Putative tRNA pseudouridine synthase OS=Arabidopsis thaliana GN=At2g30320 PE=3 SV=1
d2.comp60323_c1_seq5	2e-44	sp|O49074|RCA_SOLPN Ribulose bisphosphate carboxylase/oxygenase activase, chloroplastic OS=Solanum pennellii PE=2 SV=1
con2.comp756510_c0_seq1	4e-15	sp|P34121|COAA_DICDI Coactosin OS=Dictyostelium discoideum GN=coaA PE=1 SV=1
d2.comp54146_c0_seq3	2e-45	sp|Q9M9W1|RL222_ARATH 60S ribosomal protein L22-2 OS=Arabidopsis thaliana GN=RPL22B PE=2 SV=1
CL7893Contig1	0	sp|Q8VWN6|RFS_PEA Galactinol--sucrose galactosyltransferase OS=Pisum sativum GN=RFS PE=1 SV=1
con2.comp57246_c0_seq1	2e-127	sp|P0C7Q9|PPR56_ARATH Pentatricopeptide repeat-containing protein At1g22960, mitochondrial OS=Arabidopsis thaliana GN=At1g22960 PE=2 SV=1
con2.comp53527_c0_seq4	7e-79	sp|Q9SL43|MSRA5_ARATH Peptide methionine sulfoxide reductase A5 OS=Arabidopsis thaliana GN=MSRA5 PE=2 SV=1
con2.comp149359_c0_seq1	3e-08	sp|Q9S6Z8|KCO5_ARATH Two-pore potassium channel 5 OS=Arabidopsis thaliana GN=TPK5 PE=1 SV=1
d2.comp19869_c0_seq1	6e-46	sp|Q8NIW7|BBP_NEUCR Branchpoint-bridging protein OS=Neurospora crassa (strain ATCC 24698 / 74-OR23-1A / CBS 708.71 / DSM 1257 / FGSC 987) GN=bbp-1 PE=3 SV=1
con2.comp60055_c0_seq9	0	sp|Q9CSH3|RRP44_MOUSE Exosome complex exonuclease RRP44 OS=Mus musculus GN=Dis3 PE=2 SV=4
CL261Contig2	5e-45	sp|Q5KS50|NPH3_ORYSJ Coleoptile phototropism protein 1 OS=Oryza sativa subsp. japonica GN=CPT1 PE=2 SV=1
con2.comp58552_c0_seq1	1e-48	sp|Q9LFA2|KIPK_ARATH Serine/threonine-protein kinase KIPK OS=Arabidopsis thaliana GN=KIPK PE=1 SV=1
d2.comp22209_c0_seq1	1e-10	sp|Q9HBR0|S38AA_HUMAN Putative sodium-coupled neutral amino acid transporter 10 OS=Homo sapiens GN=SLC38A10 PE=1 SV=2
CL5365Contig1	0	sp|Q680Q4|SIZ1_ARATH E3 SUMO-protein ligase SIZ1 OS=Arabidopsis thaliana GN=SIZ1 PE=1 SV=2
d2.comp45011_c0_seq1	1e-78	sp|P27061|PPA1_SOLLC Acid phosphatase 1 OS=Solanum lycopersicum GN=APS1 PE=2 SV=1
d2.comp65464_c0_seq1	6e-127	sp|P46266|1433_PEA 14-3-3-like protein OS=Pisum sativum PE=2 SV=1
con2.comp54314_c0_seq1	0	sp|Q9SGP2|HSL1_ARATH Receptor-like protein kinase HSL1 OS=Arabidopsis thaliana GN=HSL1 PE=2 SV=1
con2.comp697572_c0_seq1	1e-10	sp|Q942L2|PDI22_ORYSJ Protein disulfide isomerase-like 2-2 OS=Oryza sativa subsp. japonica GN=PDIL2-2 PE=2 SV=1
con2.comp55397_c0_seq1	2e-159	sp|Q8LB02|DHSB2_ARATH Succinate dehydrogenase [ubiquinone] iron-sulfur subunit 2, mitochondrial OS=Arabidopsis thaliana GN=SDH2-2 PE=1 SV=2
d2.comp67357_c0_seq1	0	sp|Q944A7|Y4523_ARATH Probable serine/threonine-protein kinase At4g35230 OS=Arabidopsis thaliana GN=At4g35230 PE=1 SV=1
con2.comp58316_c0_seq1	0	sp|Q9SJT1|SAE2_ARATH SUMO-activating enzyme subunit 2 OS=Arabidopsis thaliana GN=SAE2 PE=1 SV=1
con2.comp51284_c0_seq5	2e-24	sp|Q56Y52|POT1A_ARATH Protection of telomeres protein 1a OS=Arabidopsis thaliana GN=POT1A PE=1 SV=1
d2.comp52466_c0_seq1	2e-51	sp|O81832|Y4729_ARATH G-type lectin S-receptor-like serine/threonine-protein kinase At4g27290 OS=Arabidopsis thaliana GN=At4g27290 PE=3 SV=4
d2.comp57683_c0_seq1	3e-19	sp|Q9LX51|FBL64_ARATH F-box/LRR-repeat protein At3g59200 OS=Arabidopsis thaliana GN=At3g59200 PE=2 SV=1
con2.comp55839_c0_seq5	3e-19	sp|Q55G83|ABKC_DICDI Probable serine/threonine-protein kinase abkC OS=Dictyostelium discoideum GN=abkC PE=3 SV=1
d2.comp60506_c1_seq2	3e-89	sp|Q82LL4|ALLB_STRAW Allantoinase OS=Streptomyces avermitilis (strain ATCC 31267 / DSM 46492 / JCM 5070 / NCIMB 12804 / NRRL 8165 / MA-4680) GN=allB PE=3 SV=1
d2.comp33015_c0_seq1	7e-13	sp|Q43716|UFOG_PETHY Anthocyanidin 3-O-glucosyltransferase OS=Petunia hybrida GN=RT PE=2 SV=1
con2.comp57251_c0_seq1	5e-171	sp|O80568|ITPK4_ARATH Inositol-tetrakisphosphate 1-kinase 4 OS=Arabidopsis thaliana GN=ITPK4 PE=2 SV=2
con2.comp55652_c0_seq2	8e-158	sp|Q9MBA3|RAD17_ARATH Cell cycle checkpoint protein RAD17 OS=Arabidopsis thaliana GN=RAD17 PE=2 SV=1
CL617Contig1	5e-45	sp|Q9FMB6|BIM3_ARATH Transcription factor BIM3 OS=Arabidopsis thaliana GN=BIM3 PE=1 SV=1
con2.comp532324_c0_seq1	9e-51	sp|P22843|H3_ACRFO Histone H3 OS=Acropora formosa PE=3 SV=2
d2.comp474011_c0_seq1	6e-13	sp|O65440|BAME3_ARATH Leucine-rich repeat receptor-like serine/threonine-protein kinase BAM3 OS=Arabidopsis thaliana GN=BAM3 PE=2 SV=3
con2.comp55488_c1_seq12	3e-133	sp|Q8W1X2|PDXK_ARATH Pyridoxal kinase OS=Arabidopsis thaliana GN=PK PE=1 SV=2
d2.comp67837_c0_seq8	2e-27	sp|Q92621|NU205_HUMAN Nuclear pore complex protein Nup205 OS=Homo sapiens GN=NUP205 PE=1 SV=3
CL430Contig2	2e-157	sp|Q68S18|ATPI_PANGI ATP synthase subunit a, chloroplastic OS=Panax ginseng GN=atpI PE=3 SV=1
con2.comp53942_c0_seq6	4e-138	sp|Q6NMB6|UTR5B_ARATH UDP-galactose/UDP-glucose transporter 5B OS=Arabidopsis thaliana GN=At5g59740 PE=2 SV=1
CL544Contig1	1e-15	sp|Q9FHH5|GDU3_ARATH Protein GLUTAMINE DUMPER 3 OS=Arabidopsis thaliana GN=GDU3 PE=2 SV=1
con2.comp49044_c0_seq4	2e-87	sp|A2RV01|DPH6_DANRE Diphthine--ammonia ligase OS=Danio rerio GN=dph6 PE=2 SV=1
con2.comp53914_c0_seq3	2e-33	sp|Q0DA50|C3H45_ORYSJ Zinc finger CCCH domain-containing protein 45 OS=Oryza sativa subsp. japonica GN=Os06g0677700 PE=4 SV=1
d2.comp56652_c0_seq2	0	sp|A7QJG1|METK3_VITVI S-adenosylmethionine synthase 3 OS=Vitis vinifera GN=METK3 PE=3 SV=1
con2.comp54983_c0_seq18	7e-10	sp|Q9LSC2|Y3589_ARATH PTI1-like tyrosine-protein kinase At3g15890 OS=Arabidopsis thaliana GN=At3g15890 PE=1 SV=1
d2.comp65023_c0_seq5	2e-61	sp|Q8GXR9|DHNA_ARATH Alternative NAD(P)H-ubiquinone oxidoreductase C1, chloroplastic/mitochondrial OS=Arabidopsis thaliana GN=NDC1 PE=1 SV=2
con2.comp55260_c0_seq5	6e-14	sp|P79011|T2EB_SCHPO Transcription initiation factor IIE subunit beta OS=Schizosaccharomyces pombe (strain 972 / ATCC 24843) GN=tfa2 PE=1 SV=2
con2.comp49808_c0_seq3	1e-64	sp|P49249|IN22_MAIZE IN2-2 protein OS=Zea mays GN=IN2-2 PE=2 SV=1
d2.comp63626_c0_seq4	4e-99	sp|Q9XGM8|MGAT1_ARATH Alpha-1,3-mannosyl-glycoprotein 2-beta-N-acetylglucosaminyltransferase OS=Arabidopsis thaliana GN=GNTI PE=1 SV=1
d2.comp61112_c0_seq8	1e-28	sp|Q9FN03|UVR8_ARATH Ultraviolet-B receptor UVR8 OS=Arabidopsis thaliana GN=UVR8 PE=1 SV=1
con2.comp50718_c0_seq3	2e-77	sp|Q9FUY6|JOIN_SOLLC MADS-box protein JOINTLESS OS=Solanum lycopersicum GN=J PE=1 SV=1
CL9887Contig1	5e-09	sp|Q56XJ7|Y4276_ARATH Uncharacterized protein At4g22758 OS=Arabidopsis thaliana GN=At4g22758 PE=2 SV=1
CL1869Contig1	0	sp|P25861|G3PC_ANTMA Glyceraldehyde-3-phosphate dehydrogenase, cytosolic OS=Antirrhinum majus GN=GAPC PE=1 SV=1
con2.comp59572_c0_seq7	3e-13	sp|B1AZA5|TM245_MOUSE Transmembrane protein 245 OS=Mus musculus GN=Tmem245 PE=1 SV=1
d2.comp9251_c0_seq1	5e-67	sp|Q31708|RT04_ARATH Ribosomal protein S4, mitochondrial OS=Arabidopsis thaliana GN=RPS4 PE=2 SV=2
d2.comp59963_c0_seq1	6e-62	sp|Q9LSW9|ATL16_ARATH RING-H2 finger protein ATL16 OS=Arabidopsis thaliana GN=ATL16 PE=2 SV=1
d2.comp59491_c0_seq1	9e-09	sp|A6T3I8|RL18_JANMA 50S ribosomal protein L18 OS=Janthinobacterium sp. (strain Marseille) GN=rplR PE=3 SV=1
d2.comp566481_c0_seq1	4e-22	sp|Q852M1|ALDO2_ORYSJ Probable aldehyde oxidase 2 OS=Oryza sativa subsp. japonica GN=Os03g0790900 PE=2 SV=1
d2.comp61351_c0_seq3	0	sp|Q9LYG9|MSL10_ARATH Mechanosensitive ion channel protein 10 OS=Arabidopsis thaliana GN=MSL10 PE=1 SV=1
con2.comp57920_c0_seq2	5e-55	sp|Q9SA05|POT10_ARATH Potassium transporter 10 OS=Arabidopsis thaliana GN=POT10 PE=2 SV=2
con2.comp54900_c0_seq7	1e-25	sp|Q9H6L4|ARMC7_HUMAN Armadillo repeat-containing protein 7 OS=Homo sapiens GN=ARMC7 PE=1 SV=1
d2.comp293151_c0_seq1	3e-37	sp|A2XBT1|FN3KR_ORYSI Protein-ribulosamine 3-kinase, chloroplastic OS=Oryza sativa subsp. indica GN=OsI_09747 PE=3 SV=1
CL4139Contig1	1e-37	sp|Q9FGZ9|UBL5_ARATH Ubiquitin-like protein 5 OS=Arabidopsis thaliana GN=UBL5 PE=1 SV=1
d2.comp47911_c0_seq1	2e-06	sp|Q6DHN0|TMM53_DANRE Transmembrane protein 53 OS=Danio rerio GN=tmem53 PE=2 SV=1
d2.comp558879_c0_seq1	2e-32	sp|O43617|TPPC3_HUMAN Trafficking protein particle complex subunit 3 OS=Homo sapiens GN=TRAPPC3 PE=1 SV=1
CL8405Contig1	1e-20	sp|P0C8Q9|Y5902_ARATH Uncharacterized protein At5g19025 OS=Arabidopsis thaliana GN=At5g19025 PE=2 SV=3
CL18600Contig1	5e-106	sp|Q9LSB8|PP235_ARATH Putative pentatricopeptide repeat-containing protein At3g15930 OS=Arabidopsis thaliana GN=PCMP-E51 PE=3 SV=2
CL14647Contig1	4e-18	sp|Q6X7K0|WOX1_ARATH WUSCHEL-related homeobox 1 OS=Arabidopsis thaliana GN=WOX1 PE=2 SV=2
d2.comp251865_c0_seq1	5e-31	sp|Q9S7Y1|BH030_ARATH Transcription factor bHLH30 OS=Arabidopsis thaliana GN=BHLH30 PE=1 SV=1
CL540Contig2	7e-08	sp|Q16NZ8|SCC4_AEDAE MAU2 chromatid cohesion factor homolog OS=Aedes aegypti GN=AAEL011819 PE=3 SV=1
con2.comp56437_c0_seq22	8e-77	sp|Q9LW20|SKL1_ARATH Probable inactive shikimate kinase like 1, chloroplastic OS=Arabidopsis thaliana GN=SKL1 PE=2 SV=1
con2.comp52766_c0_seq4	7e-159	sp|Q56XX3|Y2215_ARATH Uncharacterized protein At2g02148 OS=Arabidopsis thaliana GN=At2g02148 PE=2 SV=1
d2.comp65413_c0_seq9	4e-20	sp|E1C7T6|TYW5_CHICK tRNA wybutosine-synthesizing protein 5 OS=Gallus gallus GN=TYW5 PE=3 SV=1
con2.comp76415_c0_seq1	4e-13	sp|P14584|CB21_RAPSA Chlorophyll a-b binding of LHCII type 1 protein (Fragment) OS=Raphanus sativus PE=2 SV=1
d2.comp480146_c0_seq1	7e-84	sp|A2Y3Q5|HEMH_ORYSI Ferrochelatase-2, chloroplastic OS=Oryza sativa subsp. indica GN=HEMH PE=2 SV=2
con2.comp47285_c1_seq1	4e-06	sp|Q9FLP7|FB294_ARATH Putative F-box protein At5g55150 OS=Arabidopsis thaliana GN=At5g55150 PE=4 SV=2
con2.comp58638_c0_seq3	5e-160	sp|Q9FY49|LKHA4_ARATH Leukotriene A-4 hydrolase homolog OS=Arabidopsis thaliana GN=LKHA4 PE=2 SV=1
con2.comp54097_c0_seq4	7e-10	sp|Q8C2A2|SEN54_MOUSE tRNA-splicing endonuclease subunit Sen54 OS=Mus musculus GN=Tsen54 PE=2 SV=2
d2.comp66077_c0_seq4	3e-44	sp|O81127|RZP21_ARATH Serine/arginine-rich splicing factor RSZ21 OS=Arabidopsis thaliana GN=RSZ21 PE=1 SV=1
con2.comp60300_c0_seq3	7e-21	sp|Q9VDQ7|NAA25_DROME Phagocyte signaling-impaired protein OS=Drosophila melanogaster GN=psidin PE=2 SV=1
d2.comp394711_c0_seq1	6e-71	sp|Q9LYS2|AB10C_ARATH ABC transporter C family member 10 OS=Arabidopsis thaliana GN=ABCC10 PE=2 SV=2
CL4422Contig1	9e-06	sp|Q91W34|CP058_MOUSE UPF0420 protein C16orf58 homolog OS=Mus musculus PE=2 SV=1
d2.comp59609_c0_seq1	1e-15	sp|F1MK05|RN170_BOVIN E3 ubiquitin-protein ligase RNF170 OS=Bos taurus GN=RNF170 PE=3 SV=2
d2.comp51158_c0_seq1	5e-24	sp|A7UL74|CTF7_ARATH Protein CHROMOSOME TRANSMISSION FIDELITY 7 OS=Arabidopsis thaliana GN=CTF7 PE=1 SV=1
d2.comp59677_c0_seq1	2e-29	sp|O34598|GUAD_BACSU Guanine deaminase OS=Bacillus subtilis (strain 168) GN=guaD PE=1 SV=1
d2.comp59399_c1_seq4	0	sp|Q9LUG9|MD33A_ARATH Mediator of RNA polymerase II transcription subunit 33A OS=Arabidopsis thaliana GN=MED33A PE=1 SV=1
d2.comp61456_c0_seq16	5e-19	sp|Q9SJW6|ARC1B_ARATH Actin-related protein 2/3 complex subunit 1B OS=Arabidopsis thaliana GN=ARPC1B PE=2 SV=1
con2.comp49942_c0_seq3	6e-09	sp|O14169|PGC1_SCHPO Phosphatidylglycerol phospholipase C OS=Schizosaccharomyces pombe (strain 972 / ATCC 24843) GN=SPAC4D7.02c PE=3 SV=2
d2.comp58342_c0_seq1	7e-33	sp|P11432|ELI_PEA Early light-induced protein, chloroplastic OS=Pisum sativum PE=2 SV=1
d2.comp50995_c0_seq1	3e-82	sp|Q8S9M1|PAP13_ARATH Probable plastid-lipid-associated protein 13, chloroplastic OS=Arabidopsis thaliana GN=PAP13 PE=1 SV=2
con2.comp15530_c0_seq1	7e-36	sp|O24111|RS5_NICPL 40S ribosomal protein S5 (Fragment) OS=Nicotiana plumbaginifolia GN=RPS5 PE=2 SV=1
d2.comp61729_c0_seq24	4e-51	sp|Q5ZK92|SPAST_CHICK Spastin OS=Gallus gallus GN=SPAST PE=2 SV=1
CL6301Contig1	0	sp|A2ZMH2|NEK2_ORYSI Serine/threonine-protein kinase Nek2 OS=Oryza sativa subsp. indica GN=NEK2 PE=3 SV=1
con2.comp210_c0_seq1	1e-14	sp|A6W5X2|GLMM_KINRD Phosphoglucosamine mutase OS=Kineococcus radiotolerans (strain ATCC BAA-149 / DSM 14245 / SRS30216) GN=glmM PE=3 SV=1
con2.comp59265_c0_seq3	3e-165	sp|P90587|WD66_PHYPO 66 kDa stress protein OS=Physarum polycephalum PE=2 SV=1
con2.comp57286_c0_seq2	3e-41	sp|Q8W034|RNP1_ARATH Heterogeneous nuclear ribonucleoprotein 1 OS=Arabidopsis thaliana GN=RNP1 PE=1 SV=1
con2.comp51077_c0_seq1	7e-116	sp|P49035|SUS1_DAUCA Sucrose synthase isoform 1 OS=Daucus carota PE=2 SV=1
CL245Contig2	5e-20	sp|Q15042|RB3GP_HUMAN Rab3 GTPase-activating protein catalytic subunit OS=Homo sapiens GN=RAB3GAP1 PE=1 SV=3
d2.comp66223_c0_seq1	1e-70	sp|Q9SX31|PERK9_ARATH Proline-rich receptor-like protein kinase PERK9 OS=Arabidopsis thaliana GN=PERK9 PE=2 SV=1
con2.comp58842_c0_seq4	6e-110	sp|O22494|GSHB_SOLLC Glutathione synthetase, chloroplastic OS=Solanum lycopersicum GN=GSH2 PE=2 SV=1
d2.comp59932_c0_seq10	8e-07	sp|B0SPF0|PCKA_LEPBP Phosphoenolpyruvate carboxykinase [ATP] OS=Leptospira biflexa serovar Patoc (strain Patoc 1 / ATCC 23582 / Paris) GN=pckA PE=3 SV=1
d2.comp60154_c0_seq1	7e-46	sp|Q9VCY8|ADRL_DROME ADIPOR-like receptor CG5315 OS=Drosophila melanogaster GN=CG5315 PE=2 SV=2
d2.comp63581_c0_seq1	0	sp|Q949Y3|PPA26_ARATH Bifunctional purple acid phosphatase 26 OS=Arabidopsis thaliana GN=PAP26 PE=1 SV=1
con2.comp38228_c0_seq1	1e-14	sp|P10978|POLX_TOBAC Retrovirus-related Pol polyprotein from transposon TNT 1-94 OS=Nicotiana tabacum PE=2 SV=1
d2.comp61604_c0_seq8	5e-81	sp|O48711|PME12_ARATH Probable pectinesterase/pectinesterase inhibitor 12 OS=Arabidopsis thaliana GN=PME12 PE=2 SV=1
d2.comp56736_c0_seq2	2e-170	sp|A2XRZ0|AKR2_ORYSI Probable aldo-keto reductase 2 OS=Oryza sativa subsp. indica GN=OsI_15387 PE=3 SV=1
CL9Contig9	4e-31	sp|Q8RWJ6|SCP1_ARATH Serine carboxypeptidase-like 1 OS=Arabidopsis thaliana GN=SCPL1 PE=2 SV=1
CL840Contig2	1e-36	sp|Q8LDC8|ERF92_ARATH Ethylene-responsive transcription factor 1B OS=Arabidopsis thaliana GN=ERF1B PE=1 SV=2
con2.comp55018_c0_seq26	2e-06	sp|Q8L725|MTPC1_ARATH Metal tolerance protein C1 OS=Arabidopsis thaliana GN=MTPC1 PE=2 SV=1
CL19470Contig1	0	sp|Q93YQ1|RTOR1_ARATH Regulatory-associated protein of TOR 1 OS=Arabidopsis thaliana GN=RAPTOR1 PE=1 SV=1
d2.comp563711_c0_seq1	4e-63	sp|Q69LE7|PNP1_ORYSJ Probable polyribonucleotide nucleotidyltransferase 1, chloroplastic OS=Oryza sativa subsp. japonica GN=PNP1 PE=2 SV=1
d2.comp61346_c2_seq3	2e-48	sp|Q8RWC9|CIPK1_ARATH CBL-interacting serine/threonine-protein kinase 1 OS=Arabidopsis thaliana GN=CIPK1 PE=1 SV=2
d2.comp67545_c0_seq1	2e-64	sp|Q9STM3|REF6_ARATH Lysine-specific demethylase REF6 OS=Arabidopsis thaliana GN=REF6 PE=1 SV=1
d2.comp61472_c1_seq1	0	sp|Q93Y94|RPOT1_NICSY DNA-directed RNA polymerase 1, mitochondrial OS=Nicotiana sylvestris GN=RPOT1 PE=2 SV=1
con2.comp56852_c0_seq4	7e-31	sp|Q96H78|S2544_HUMAN Solute carrier family 25 member 44 OS=Homo sapiens GN=SLC25A44 PE=2 SV=1
con2.comp56355_c0_seq1	2e-126	sp|Q8GUM4|Y3739_ARATH Uncharacterized membrane protein At3g27390 OS=Arabidopsis thaliana GN=At3g27390 PE=1 SV=2
d2.comp61938_c0_seq1	8e-26	sp|Q700D9|MYBF_ARATH Putative Myb family transcription factor At1g14600 OS=Arabidopsis thaliana GN=At1g14600 PE=2 SV=2
d2.comp61015_c0_seq4	2e-34	sp|Q56P03|EAPP_HUMAN E2F-associated phosphoprotein OS=Homo sapiens GN=EAPP PE=1 SV=4
con2.comp56593_c0_seq3	2e-133	sp|Q7XA72|AB21G_ARATH ABC transporter G family member 21 OS=Arabidopsis thaliana GN=ABCG21 PE=2 SV=2
con2.comp57114_c0_seq10	9e-119	sp|Q43621|GSHRC_PEA Glutathione reductase, cytosolic OS=Pisum sativum PE=2 SV=1
CL15031Contig1	1e-63	sp|Q9FZD4|PPR59_ARATH Putative pentatricopeptide repeat-containing protein At1g26500 OS=Arabidopsis thaliana GN=At1g26500 PE=3 SV=1
d2.comp61441_c0_seq4	1e-12	sp|Q67YE6|SAP12_ARATH Zinc finger AN1 domain-containing stress-associated protein 12 OS=Arabidopsis thaliana GN=SAP12 PE=2 SV=2
d2.comp60058_c2_seq2	6e-27	sp|Q9LUD7|CALS8_ARATH Putative callose synthase 8 OS=Arabidopsis thaliana GN=CALS8 PE=2 SV=2
CL1631Contig2	0	sp|Q69SA9|PDI54_ORYSJ Protein disulfide isomerase-like 5-4 OS=Oryza sativa subsp. japonica GN=PDIL5-4 PE=2 SV=1
d2.comp54516_c1_seq1	3e-56	sp|Q9M7Q5|AI5L4_ARATH ABSCISIC ACID-INSENSITIVE 5-like protein 4 OS=Arabidopsis thaliana GN=ABF1 PE=1 SV=1
d2.comp57596_c1_seq2	1e-77	sp|P07370|CB2B_SOLLC Chlorophyll a-b binding protein 1B, chloroplastic OS=Solanum lycopersicum GN=CAB1B PE=3 SV=1
con2.comp542493_c0_seq1	1e-49	sp|Q0JKD0|GLT1_ORYSJ Glutamate synthase 1 [NADH], chloroplastic OS=Oryza sativa subsp. japonica GN=Os01g0681900 PE=2 SV=1
CL1952Contig1	4e-100	sp|Q9FKW0|RNG1A_ARATH Putative E3 ubiquitin-protein ligase RING1a OS=Arabidopsis thaliana GN=RING1A PE=1 SV=2
d2.comp61225_c0_seq1	1e-64	sp|D4N500|DIOX1_PAPSO Thebaine 6-O-demethylase OS=Papaver somniferum GN=T6ODM PE=1 SV=1
CL4394Contig1	1e-28	sp|Q84W80|FBL42_ARATH F-box/LRR-repeat protein At3g03360 OS=Arabidopsis thaliana GN=At3g03360 PE=2 SV=2
con2.comp48107_c0_seq1	0	sp|Q0WPZ6|PP158_ARATH Pentatricopeptide repeat-containing protein At2g17140 OS=Arabidopsis thaliana GN=At2g17140 PE=2 SV=1
con2.comp59576_c0_seq5	7e-73	sp|Q2MHE4|HT1_ARATH Serine/threonine-protein kinase HT1 OS=Arabidopsis thaliana GN=HT1 PE=1 SV=1
d2.comp1102147_c0_seq1	1e-07	sp|B9DFX7|HMA8_ARATH Copper-transporting ATPase PAA2, chloroplastic OS=Arabidopsis thaliana GN=PAA2 PE=2 SV=1
con2.comp258093_c0_seq1	1e-91	sp|P12356|PSAF_CHLRE Photosystem I reaction center subunit III, chloroplastic OS=Chlamydomonas reinhardtii GN=PSAF PE=1 SV=1
CL276Contig2	7e-13	sp|Q3ZBR5|TTC1_BOVIN Tetratricopeptide repeat protein 1 OS=Bos taurus GN=TTC1 PE=2 SV=1
con2.comp709905_c0_seq1	3e-38	sp|Q43291|RL211_ARATH 60S ribosomal protein L21-1 OS=Arabidopsis thaliana GN=RPL21A PE=2 SV=2
d2.comp52604_c0_seq1	7e-25	sp|Q9P6Q3|BCS1_SCHPO Probable mitochondrial chaperone bcs1 OS=Schizosaccharomyces pombe (strain 972 / ATCC 24843) GN=SPAC644.07 PE=2 SV=1
con2.comp59559_c0_seq4	2e-77	sp|O65351|SUBL_ARATH Subtilisin-like protease OS=Arabidopsis thaliana GN=ARA12 PE=1 SV=1
CL15793Contig1	4e-55	sp|Q9M9L0|APC11_ARATH Anaphase-promoting complex subunit 11 OS=Arabidopsis thaliana GN=APC11 PE=1 SV=2
con2.comp54570_c2_seq2	4e-23	sp|Q38831|IAA13_ARATH Auxin-responsive protein IAA13 OS=Arabidopsis thaliana GN=IAA13 PE=1 SV=2
d2.comp66789_c0_seq1	3e-40	sp|Q9V8W3|RABEP_DROME Rab proteins geranylgeranyltransferase component A OS=Drosophila melanogaster GN=Rep PE=2 SV=1
con2.comp51998_c0_seq1	0	sp|P51092|LDOX_PETHY Leucoanthocyanidin dioxygenase OS=Petunia hybrida GN=ANT17 PE=2 SV=1
con2.comp5632_c0_seq1	1e-10	sp|P74615|Y1483_SYNY3 Uncharacterized protein sll1483 OS=Synechocystis sp. (strain PCC 6803 / Kazusa) GN=sll1483 PE=4 SV=1
con2.comp153613_c0_seq1	7e-27	sp|P93147|C81E1_GLYEC Isoflavone 2'-hydroxylase OS=Glycyrrhiza echinata GN=CYP81E1 PE=1 SV=2
d2.comp66534_c0_seq1	9e-46	sp|Q7TP47|HNRPQ_RAT Heterogeneous nuclear ribonucleoprotein Q OS=Rattus norvegicus GN=Syncrip PE=2 SV=1
d2.comp54796_c0_seq2	4e-51	sp|Q39571|YPTC1_CHLRE GTP-binding protein YPTC1 OS=Chlamydomonas reinhardtii GN=YPTC1 PE=1 SV=1
con2.comp58977_c0_seq2	2e-76	sp|Q6ZKL8|P2C66_ORYSJ Probable protein phosphatase 2C 66 OS=Oryza sativa subsp. japonica GN=Os08g0500300 PE=2 SV=1
CL16763Contig1	1e-25	sp|Q94G16|TATB_PEA Sec-independent protein translocase protein TATB, chloroplastic OS=Pisum sativum GN=TATB PE=1 SV=1
CL4452Contig1	9e-82	sp|Q5XEZ1|B3GT9_ARATH Probable beta-1,3-galactosyltransferase 9 OS=Arabidopsis thaliana GN=B3GALT9 PE=2 SV=1
d2.comp676382_c0_seq1	3e-56	sp|P31616|CAPSD_TYDVA Capsid protein OS=Tobacco yellow dwarf virus (strain Australia) GN=V1 PE=3 SV=1
CL36Contig2	1e-20	sp|Q91YE7|RBM5_MOUSE RNA-binding protein 5 OS=Mus musculus GN=Rbm5 PE=1 SV=1
CL4427Contig1	1e-45	sp|Q940B8|KIN13_ARATH Kinesin-13A OS=Arabidopsis thaliana GN=KINESIN-13A PE=1 SV=1
CL5360Contig1	1e-122	sp|P85193|PK01_HELAN Putative serine/threonine-protein kinase (Fragment) OS=Helianthus annuus PE=1 SV=1
d2.comp66547_c0_seq9	2e-14	sp|P36525|RM24_YEAST 54S ribosomal protein L24, mitochondrial OS=Saccharomyces cerevisiae (strain ATCC 204508 / S288c) GN=MRPL24 PE=1 SV=2
CL1907Contig2	0	sp|P93422|SYH_ORYSJ Histidine--tRNA ligase OS=Oryza sativa subsp. japonica GN=Os05g0150900 PE=2 SV=2
con2.comp57582_c0_seq3	8e-19	sp|Q9SAK5|APL_ARATH Myb family transcription factor APL OS=Arabidopsis thaliana GN=APL PE=2 SV=2
d2.comp57112_c0_seq8	6e-17	sp|Q9FR37|AMI1_ARATH Amidase 1 OS=Arabidopsis thaliana GN=AMI1 PE=1 SV=1
CL1Contig1194	2e-22	sp|Q7XA40|RGA3_SOLBU Putative disease resistance protein RGA3 OS=Solanum bulbocastanum GN=RGA3 PE=2 SV=2
con2.comp50631_c0_seq2	1e-06	sp|P82024|RR21_SPIOL 30S ribosomal protein S21, chloroplastic (Fragment) OS=Spinacia oleracea GN=rps21 PE=1 SV=1
d2.comp697687_c0_seq1	4e-19	sp|Q9LZV4|STN8_ARATH Serine/threonine-protein kinase STN8, chloroplastic OS=Arabidopsis thaliana GN=STN8 PE=2 SV=1
con2.comp46654_c0_seq1	2e-128	sp|Q9SH30|HMA5_ARATH Probable copper-transporting ATPase HMA5 OS=Arabidopsis thaliana GN=HMA5 PE=1 SV=2
d2.comp720766_c0_seq1	8e-74	sp|P84239|H3_URECA Histone H3 OS=Urechis caupo PE=1 SV=2
d2.comp569375_c0_seq1	2e-47	sp|B5YH59|DNAK_THEYD Chaperone protein DnaK OS=Thermodesulfovibrio yellowstonii (strain ATCC 51303 / DSM 11347 / YP87) GN=dnaK PE=3 SV=1
d2.comp56988_c0_seq1	0	sp|P38563|GLNA5_MAIZE Glutamine synthetase root isozyme 5 OS=Zea mays GN=GS1-5 PE=2 SV=2
CL2160Contig1	4e-111	sp|Q8WUQ7|CATIN_HUMAN Cactin OS=Homo sapiens GN=CACTIN PE=1 SV=3
con2.comp552217_c0_seq1	3e-15	sp|Q9FIB2|PP373_ARATH Putative pentatricopeptide repeat-containing protein At5g09950 OS=Arabidopsis thaliana GN=PCMP-H35 PE=3 SV=1
CL11091Contig1	1e-09	sp|Q9ZT29|SC5D_TOBAC Delta(7)-sterol-C5(6)-desaturase OS=Nicotiana tabacum PE=2 SV=1
d2.comp430244_c0_seq1	3e-79	sp|A8HS48|RS3A_CHLRE 40S ribosomal protein S3a OS=Chlamydomonas reinhardtii GN=CHLREDRAFT_168484 PE=1 SV=1
d2.comp60449_c0_seq7	6e-16	sp|Q6NLY8|HA22K_ARATH HVA22-like protein k OS=Arabidopsis thaliana GN=HVA22K PE=2 SV=1
CL203Contig3	2e-75	sp|Q8LPH6|MYB86_ARATH Transcription factor MYB86 OS=Arabidopsis thaliana GN=MYB86 PE=2 SV=1
d2.comp57663_c0_seq12	5e-149	sp|Q9M462|GLGS_BRANA Glucose-1-phosphate adenylyltransferase small subunit, chloroplastic OS=Brassica napus GN=AGPS1 PE=2 SV=1
d2.comp55331_c0_seq1	2e-07	sp|Q9VCX3|RM45_DROME Probable 39S ribosomal protein L45, mitochondrial OS=Drosophila melanogaster GN=mRpL45 PE=2 SV=1
con2.comp405739_c0_seq1	7e-26	sp|Q24940|CATLL_FASHE Cathepsin L-like proteinase OS=Fasciola hepatica GN=Cat-1 PE=1 SV=1
d2.comp13296_c0_seq1	1e-35	sp|Q7WAY2|TAL_BORPA Transaldolase OS=Bordetella parapertussis (strain 12822 / ATCC BAA-587 / NCTC 13253) GN=tal PE=3 SV=1
CL5011Contig1	7e-53	sp|Q9LNU6|PPR53_ARATH Pentatricopeptide repeat-containing protein At1g20230 OS=Arabidopsis thaliana GN=PCMP-H21 PE=2 SV=2
CL19121Contig1	2e-38	sp|Q38869|CDPK4_ARATH Calcium-dependent protein kinase 4 OS=Arabidopsis thaliana GN=CPK4 PE=1 SV=1
con2.comp435823_c0_seq1	5e-35	sp|P14273|CB2_CHLRE Chlorophyll a-b binding protein of LHCII type I, chloroplastic OS=Chlamydomonas reinhardtii GN=cabII-1 PE=1 SV=1
CL1894Contig2	0	sp|Q8GYY0|1A112_ARATH Probable aminotransferase ACS12 OS=Arabidopsis thaliana GN=ACS12 PE=2 SV=2
d2.comp63596_c0_seq4	2e-15	sp|Q8AVN9|ZN346_XENLA Zinc finger protein 346 OS=Xenopus laevis GN=znf346 PE=1 SV=1
CL659Contig1	1e-139	sp|Q5NTH0|UGAT_BELPE Cyanidin-3-O-glucoside 2-O-glucuronosyltransferase OS=Bellis perennis GN=UGAT PE=1 SV=1
d2.comp65375_c0_seq22	0	sp|O65902|ACAP1_ARATH Cyclase-associated protein 1 OS=Arabidopsis thaliana GN=CAP1 PE=2 SV=1
d2.comp59428_c0_seq1	8e-89	sp|Q84RQ7|NIFU3_ARATH NifU-like protein 3, chloroplastic OS=Arabidopsis thaliana GN=NIFU3 PE=2 SV=1
con2.comp55530_c3_seq1	2e-07	sp|P52400|E131_SOLTU Glucan endo-1,3-beta-glucosidase, basic isoform 1 (Fragment) OS=Solanum tuberosum GN=GLUB1 PE=2 SV=1
CL4213Contig1	7e-10	sp|Q9LNG5|PPP7L_ARATH Serine/threonine-protein phosphatase 7 long form homolog OS=Arabidopsis thaliana GN=At1g48120 PE=2 SV=1
d2.comp487939_c0_seq1	2e-11	sp|Q4WY33|NHP6_ASPFU Non-histone chromosomal protein 6 OS=Neosartorya fumigata (strain ATCC MYA-4609 / Af293 / CBS 101355 / FGSC A1100) GN=nhp6 PE=3 SV=1
d2.comp3900_c0_seq1	6e-19	sp|Q5Z9N5|FON1_ORYSJ Leucine-rich repeat receptor-like kinase protein FLORAL ORGAN NUMBER1 OS=Oryza sativa subsp. japonica GN=FON1 PE=1 SV=1
con2.comp55580_c0_seq1	1e-60	sp|E0CTY1|GATA_VITVI Glutamyl-tRNA(Gln) amidotransferase subunit A, chloroplastic/mitochondrial OS=Vitis vinifera GN=GATA PE=3 SV=1
CL1279Contig1	3e-56	sp|Q94CD1|HHT1_ARATH Omega-hydroxypalmitate O-feruloyl transferase OS=Arabidopsis thaliana GN=HHT1 PE=1 SV=1
d2.comp633458_c0_seq1	4e-11	sp|Q7XUW4|KOR2_ORYSJ Potassium channel KOR2 OS=Oryza sativa subsp. japonica GN=Os04g0445000 PE=2 SV=2
d2.comp57675_c0_seq1	2e-61	sp|Q43636|TRXH_RICCO Thioredoxin H-type OS=Ricinus communis PE=3 SV=1
d2.comp64817_c0_seq1	0	sp|Q8GW61|STP14_ARATH Sugar transport protein 14 OS=Arabidopsis thaliana GN=STP14 PE=2 SV=2
d2.comp50518_c0_seq1	6e-17	sp|P0CW97|PCR3_ARATH Protein PLANT CADMIUM RESISTANCE 3 OS=Arabidopsis thaliana GN=PCR3 PE=3 SV=1
CL1Contig845	8e-32	sp|Q8S3D1|BH068_ARATH Transcription factor bHLH68 OS=Arabidopsis thaliana GN=BHLH68 PE=2 SV=2
con2.comp164577_c0_seq1	2e-34	sp|Q8S9H7|DIV_ANTMA Transcription factor DIVARICATA OS=Antirrhinum majus GN=DIVARICATA PE=2 SV=1
con2.comp52611_c0_seq1	2e-39	sp|A5GI62|RIMM_SYNPW Ribosome maturation factor RimM OS=Synechococcus sp. (strain WH7803) GN=rimM PE=3 SV=1
d2.comp56442_c0_seq1	9e-154	sp|O49858|C82A3_SOYBN Cytochrome P450 82A3 OS=Glycine max GN=CYP82A3 PE=2 SV=1
con2.comp49729_c0_seq1	3e-14	sp|Q9FMY4|Y5316_ARATH Uncharacterized protein At5g23160 OS=Arabidopsis thaliana GN=At5g23160 PE=2 SV=1
d2.comp417951_c0_seq1	1e-36	sp|A8J9T5|THI4_CHLRE Thiamine thiazole synthase, chloroplastic OS=Chlamydomonas reinhardtii GN=THI1 PE=1 SV=1
d2.comp3373_c1_seq1	3e-94	sp|Q8LF21|DRP1C_ARATH Dynamin-related protein 1C OS=Arabidopsis thaliana GN=DRP1C PE=1 SV=2
CL18708Contig1	0	sp|Q8LNZ5|XTHB_PHAAN Probable xyloglucan endotransglucosylase/hydrolase protein B OS=Phaseolus angularis GN=XTHB PE=2 SV=1
d2.comp560074_c0_seq1	4e-83	sp|Q9FF66|UBC22_ARATH Ubiquitin-conjugating enzyme E2 22 OS=Arabidopsis thaliana GN=UBC22 PE=1 SV=1
con2.comp57944_c2_seq1	2e-52	sp|P10978|POLX_TOBAC Retrovirus-related Pol polyprotein from transposon TNT 1-94 OS=Nicotiana tabacum PE=2 SV=1
d2.comp63016_c0_seq1	0	sp|Q9FME8|OPT4_ARATH Oligopeptide transporter 4 OS=Arabidopsis thaliana GN=OPT4 PE=2 SV=1
con2.comp51385_c0_seq11	8e-65	sp|O23310|NFYB3_ARATH Nuclear transcription factor Y subunit B-3 OS=Arabidopsis thaliana GN=NFYB3 PE=2 SV=1
d2.comp66354_c0_seq1	0	sp|P0CB22|ATX2_ARATH Histone-lysine N-methyltransferase ATX2 OS=Arabidopsis thaliana GN=ATX2 PE=2 SV=1
con2.comp59230_c0_seq12	5e-143	sp|P18064|GPA1_ARATH Guanine nucleotide-binding protein alpha-1 subunit OS=Arabidopsis thaliana GN=GPA1 PE=1 SV=1
CL2051Contig1	1e-123	sp|Q9ZQ34|Y2433_ARATH Uncharacterized protein At2g24330 OS=Arabidopsis thaliana GN=At2g24330 PE=2 SV=1
d2.comp34628_c0_seq1	4e-12	sp|Q8BS40|CPTP_MOUSE Ceramide-1-phosphate transfer protein OS=Mus musculus GN=Gltpd1 PE=1 SV=1
d2.comp66011_c0_seq28	2e-19	sp|Q8VYN6|K6PF5_ARATH 6-phosphofructokinase 5, chloroplastic OS=Arabidopsis thaliana GN=PFK5 PE=1 SV=1
CL5425Contig1	6e-16	sp|Q93ZY7|NUD12_ARATH Nudix hydrolase 12, mitochondrial OS=Arabidopsis thaliana GN=NUDT12 PE=2 SV=1
CL2958Contig1	2e-76	sp|Q6R2J8|SRF8_ARATH Protein STRUBBELIG-RECEPTOR FAMILY 8 OS=Arabidopsis thaliana GN=SRF8 PE=2 SV=1
con2.comp50651_c0_seq1	1e-69	sp|Q9D0W5|PPIL1_MOUSE Peptidyl-prolyl cis-trans isomerase-like 1 OS=Mus musculus GN=Ppil1 PE=2 SV=1
CL306Contig1	2e-116	sp|A1AK01|SYC_PELPD Cysteine--tRNA ligase OS=Pelobacter propionicus (strain DSM 2379) GN=cysS PE=3 SV=1
d2.comp62136_c0_seq1	0	sp|Q9LJK2|ABAH4_ARATH Abscisic acid 8'-hydroxylase 4 OS=Arabidopsis thaliana GN=CYP707A4 PE=2 SV=2
CL1511Contig1	1e-12	sp|Q6D5P8|ZNTB_ERWCT Zinc transport protein ZntB OS=Erwinia carotovora subsp. atroseptica (strain SCRI 1043 / ATCC BAA-672) GN=zntB PE=3 SV=1
d2.comp64846_c0_seq6	8e-10	sp|B7KWT4|RUTD_METC4 Putative aminoacrylate hydrolase RutD OS=Methylobacterium extorquens (strain CM4 / NCIMB 13688) GN=rutD PE=3 SV=1
con2.comp50912_c0_seq4	1e-12	sp|Q66GR3|BH130_ARATH Transcription factor bHLH130 OS=Arabidopsis thaliana GN=BHLH130 PE=1 SV=1
con2.comp470843_c0_seq1	3e-31	sp|P14869|RLA0_MOUSE 60S acidic ribosomal protein P0 OS=Mus musculus GN=Rplp0 PE=1 SV=3
d2.comp54064_c0_seq1	4e-14	sp|Q9LPL4|SKP2A_ARATH F-box protein SKP2A OS=Arabidopsis thaliana GN=SKP2A PE=1 SV=1
con2.comp58548_c0_seq1	3e-48	sp|Q6DKP5|WDR13_PANTR WD repeat-containing protein 13 OS=Pan troglodytes GN=WDR13 PE=3 SV=1
con2.comp41371_c0_seq1	1e-36	sp|F4HWY6|MYO11_ARATH Myosin-11 OS=Arabidopsis thaliana GN=XI-E PE=3 SV=1
con2.comp39403_c0_seq1	1e-44	sp|Q43433|VATB2_GOSHI V-type proton ATPase subunit B 2 (Fragment) OS=Gossypium hirsutum PE=2 SV=1
CL5414Contig1	3e-09	sp|P29129|ICP0_SUHVF E3 ubiquitin-protein ligase ICP0 OS=Suid herpesvirus 1 (strain Indiana-Funkhauser / Becker) GN=EP0 PE=2 SV=1
d2.comp918533_c0_seq1	3e-43	sp|Q9SUM2|RUXF_ARATH Probable small nuclear ribonucleoprotein F OS=Arabidopsis thaliana GN=At4g30220 PE=2 SV=1
con2.comp751519_c0_seq1	4e-16	sp|O80647|PP195_ARATH Pentatricopeptide repeat-containing protein At2g39620 OS=Arabidopsis thaliana GN=PCMP-E33 PE=3 SV=1
CL7811Contig1	5e-91	sp|Q9SCV3|BGAL9_ARATH Beta-galactosidase 9 OS=Arabidopsis thaliana GN=BGAL9 PE=2 SV=1
d2.comp65512_c0_seq1	9e-34	sp|Q39017|DGK1_ARATH Diacylglycerol kinase 1 OS=Arabidopsis thaliana GN=DGK1 PE=1 SV=2
con2.comp57476_c0_seq8	0	sp|Q9ZQ89|UPS2_ARATH Ureide permease 2 OS=Arabidopsis thaliana GN=UPS2 PE=2 SV=2
d2.comp43465_c0_seq1	2e-143	sp|O65679|PILR3_ARATH Probable pinoresinol-lariciresinol reductase 3 OS=Arabidopsis thaliana GN=PLR3 PE=3 SV=2
con2.comp310619_c0_seq1	8e-06	sp|P0C2F6|RNHX1_ARATH Putative ribonuclease H protein At1g65750 OS=Arabidopsis thaliana GN=At1g65750 PE=3 SV=1
con2.comp55866_c0_seq42	9e-06	sp|Q941R4|GONS1_ARATH GDP-mannose transporter GONST1 OS=Arabidopsis thaliana GN=GONST1 PE=1 SV=2
d2.comp61492_c0_seq2	3e-118	sp|Q9ZRT5|GSTT1_ARATH Glutathione S-transferase T1 OS=Arabidopsis thaliana GN=GSTT1 PE=2 SV=1
d2.comp62191_c0_seq2	9e-15	sp|O80934|Y2766_ARATH Uncharacterized protein At2g37660, chloroplastic OS=Arabidopsis thaliana GN=At2g37660 PE=1 SV=2
d2.comp59875_c0_seq8	0	sp|Q9FKK7|XYLA_ARATH Xylose isomerase OS=Arabidopsis thaliana GN=XYLA PE=2 SV=2
con2.comp1167320_c0_seq1	2e-08	sp|Q9UT45|ENG1_SCHPO Endo-1,3(4)-beta-glucanase 1 OS=Schizosaccharomyces pombe (strain 972 / ATCC 24843) GN=eng1 PE=3 SV=1
d2.comp15842_c0_seq1	9e-24	sp|Q9LJ69|PP243_ARATH Pentatricopeptide repeat-containing protein At3g18970 OS=Arabidopsis thaliana GN=PCMP-E93 PE=2 SV=1
d2.comp57615_c0_seq1	6e-169	sp|Q9SJL9|XTH32_ARATH Probable xyloglucan endotransglucosylase/hydrolase protein 32 OS=Arabidopsis thaliana GN=XTH32 PE=2 SV=1
d2.comp40795_c0_seq1	3e-69	sp|Q9XGW1|AGO10_ARATH Protein argonaute 10 OS=Arabidopsis thaliana GN=AGO10 PE=2 SV=1
d2.comp65194_c0_seq8	2e-27	sp|Q96EX2|RNFT2_HUMAN RING finger and transmembrane domain-containing protein 2 OS=Homo sapiens GN=RNFT2 PE=2 SV=2
CL9Contig15	5e-31	sp|Q8VZU3|SCP19_ARATH Serine carboxypeptidase-like 19 OS=Arabidopsis thaliana GN=SCPL19 PE=1 SV=1
con2.comp45493_c0_seq1	7e-23	sp|Q5R605|CHM1A_PONAB Charged multivesicular body protein 1a OS=Pongo abelii GN=CHMP1A PE=2 SV=1
d2.comp59653_c0_seq1	2e-134	sp|Q9M2E2|SDR1_ARATH (+)-neomenthol dehydrogenase OS=Arabidopsis thaliana GN=SDR1 PE=1 SV=1
con2.comp55104_c0_seq15	7e-162	sp|Q94BU1|Y1181_ARATH Uncharacterized aarF domain-containing protein kinase At1g71810, chloroplastic OS=Arabidopsis thaliana GN=At1g71810 PE=1 SV=1
con2.comp20412_c0_seq1	1e-40	sp|P00303|BABL_CUCSA Basic blue protein OS=Cucumis sativus PE=1 SV=1
con2.comp51787_c0_seq4	6e-139	sp|Q0WTB4|Y3725_ARATH GTP-binding protein At3g49725, chloroplastic OS=Arabidopsis thaliana GN=At3g49725 PE=2 SV=2
con2.comp57298_c0_seq3	8e-51	sp|Q8LBA6|PIS1_ARATH CDP-diacylglycerol--inositol 3-phosphatidyltransferase 1 OS=Arabidopsis thaliana GN=PIS1 PE=1 SV=2
d2.comp281286_c0_seq1	7e-63	sp|P93028|UBE11_ARATH Ubiquitin-activating enzyme E1 1 OS=Arabidopsis thaliana GN=UBA1 PE=1 SV=1
con2.comp49264_c0_seq1	1e-18	sp|Q4P821|COX19_USTMA Cytochrome c oxidase assembly protein COX19 OS=Ustilago maydis (strain 521 / FGSC 9021) GN=COX19 PE=3 SV=1
d2.comp292406_c0_seq1	4e-156	sp|Q9SKE2|JAR1_ARATH Jasmonic acid-amido synthetase JAR1 OS=Arabidopsis thaliana GN=JAR1 PE=1 SV=2
d2.comp249360_c0_seq1	2e-32	sp|Q8S9M4|PP198_ARATH Pentatricopeptide repeat-containing protein At2g41080 OS=Arabidopsis thaliana GN=PCMP-H29 PE=2 SV=2
d2.comp49686_c0_seq1	4e-89	sp|Q8L706|SYT5_ARATH Synaptotagmin-5 OS=Arabidopsis thaliana GN=SYT5 PE=2 SV=1
d2.comp53537_c0_seq1	7e-76	sp|Q9SQ64|COR2_PAPSO Non-functional NADPH-dependent codeinone reductase 2 OS=Papaver somniferum GN=COR2 PE=1 SV=1
con2.comp58225_c0_seq1	0	sp|Q949Q0|GPDA2_ARATH Glycerol-3-phosphate dehydrogenase [NAD(+)] 2, chloroplastic OS=Arabidopsis thaliana GN=GLY1 PE=1 SV=1
d2.comp919424_c0_seq1	4e-17	sp|P48523|CADH4_ARATH Cinnamyl alcohol dehydrogenase 4 OS=Arabidopsis thaliana GN=CAD4 PE=1 SV=1
con2.comp685327_c0_seq1	2e-42	sp|P02362|RS7_XENLA 40S ribosomal protein S7 OS=Xenopus laevis GN=rps7 PE=2 SV=2
d2.comp59588_c0_seq1	2e-39	sp|Q6P0I8|EXOS6_DANRE Exosome complex component MTR3 OS=Danio rerio GN=exosc6 PE=2 SV=2
d2.comp66247_c0_seq13	0	sp|Q39238|TSL_ARATH Serine/threonine-protein kinase TOUSLED OS=Arabidopsis thaliana GN=TOUSLED PE=1 SV=1
CL1509Contig2	6e-50	sp|Q9C9F5|C3H15_ARATH Zinc finger CCCH domain-containing protein 15 OS=Arabidopsis thaliana GN=At1g68200 PE=2 SV=1
CL19227Contig1	2e-60	sp|O48809|LRX2_ARATH Leucine-rich repeat extensin-like protein 2 OS=Arabidopsis thaliana GN=LRX2 PE=1 SV=1
d2.comp66677_c0_seq1	0	sp|F4JT76|VPS54_ARATH Vacuolar protein sorting-associated protein 54, chloroplastic OS=Arabidopsis thaliana GN=VPS54 PE=1 SV=1
con2.comp55995_c0_seq1	1e-170	sp|Q058N4|MRS2B_ARATH Magnesium transporter MRS2-11, chloroplastic OS=Arabidopsis thaliana GN=MRS2-11 PE=1 SV=1
con2.comp56028_c0_seq3	6e-78	sp|Q8VY63|MPU12_ARATH Mannose-P-dolichol utilization defect 1 protein homolog 2 OS=Arabidopsis thaliana GN=At4g07390 PE=2 SV=1
con2.comp57719_c0_seq2	4e-116	sp|Q5VRY0|RH39_ORYSJ DEAD-box ATP-dependent RNA helicase 39 OS=Oryza sativa subsp. japonica GN=Os01g0184500 PE=2 SV=1
CL14930Contig1	0	sp|Q8LSN3|FYPP_PEA Phytochrome-associated serine/threonine-protein phosphatase OS=Pisum sativum GN=FYPP PE=1 SV=1
d2.comp891342_c0_seq1	2e-66	sp|P59224|RS132_ARATH 40S ribosomal protein S13-2 OS=Arabidopsis thaliana GN=RPS13B PE=2 SV=1
d2.comp67520_c0_seq13	2e-25	sp|P10478|XYNZ_CLOTH Endo-1,4-beta-xylanase Z OS=Clostridium thermocellum (strain ATCC 27405 / DSM 1237) GN=xynZ PE=1 SV=3
d2.comp65584_c0_seq1	0	sp|Q9LET1|CAMK7_ARATH CDPK-related kinase 7 OS=Arabidopsis thaliana GN=CRK7 PE=1 SV=1
d2.comp64591_c0_seq12	5e-09	sp|Q54PI4|T1841_DICDI Transmembrane protein 184 homolog DDB_G0284525 OS=Dictyostelium discoideum GN=tmem184A PE=3 SV=1
CL5380Contig1	0	sp|Q9ZPH9|PMTF_ARATH Probable methyltransferase PMT15 OS=Arabidopsis thaliana GN=At4g00750 PE=1 SV=1
con2.comp56332_c0_seq4	1e-13	sp|P0CH01|AT21A_ARATH Putative RING-H2 finger protein ATL21A OS=Arabidopsis thaliana GN=ATL21A PE=3 SV=1
con2.comp51848_c1_seq1	2e-101	sp|Q6QPJ6|PRXQ_POPJC Peroxiredoxin Q, chloroplastic OS=Populus jackii GN=PRXQ PE=1 SV=1
con2.comp12069_c0_seq1	6e-11	sp|Q9SHI2|Y1723_ARATH Leucine-rich repeat receptor-like serine/threonine-protein kinase At1g17230 OS=Arabidopsis thaliana GN=At1g17230 PE=2 SV=2
con2.comp58630_c0_seq1	0	sp|Q9SZD4|PRS4A_ARATH 26S proteasome regulatory subunit 4 homolog A OS=Arabidopsis thaliana GN=RPT2A PE=1 SV=1
d2.comp59281_c0_seq10	3e-156	sp|Q9SZR0|CHMO_ARATH Choline monooxygenase, chloroplastic OS=Arabidopsis thaliana GN=At4g29890 PE=2 SV=2
d2.comp557171_c0_seq1	2e-45	sp|Q9SGG3|ALA5_ARATH Putative phospholipid-transporting ATPase 5 OS=Arabidopsis thaliana GN=ALA5 PE=3 SV=1
d2.comp58703_c0_seq2	9e-41	sp|Q9SP55|VATG_CITLI V-type proton ATPase subunit G OS=Citrus limon GN=VATG PE=3 SV=1
d2.comp56218_c1_seq1	9e-46	sp|D1CDT8|FTSH_THET1 ATP-dependent zinc metalloprotease FtsH OS=Thermobaculum terrenum (strain ATCC BAA-798 / YNP1) GN=ftsH PE=3 SV=1
con2.comp59447_c0_seq2	0	sp|Q9CAV6|WNK1_ARATH Serine/threonine-protein kinase WNK1 OS=Arabidopsis thaliana GN=WNK1 PE=1 SV=1
d2.comp721564_c0_seq1	8e-57	sp|P55876|IF5_MAIZE Eukaryotic translation initiation factor 5 OS=Zea mays GN=EIF5 PE=2 SV=1
CL2410Contig2	2e-26	sp|Q9LDD4|ARID2_ARATH AT-rich interactive domain-containing protein 2 OS=Arabidopsis thaliana GN=ARID2 PE=2 SV=1
con2.comp594501_c0_seq1	5e-29	sp|Q8LC83|RS242_ARATH 40S ribosomal protein S24-2 OS=Arabidopsis thaliana GN=RPS24B PE=2 SV=2
d2.comp55672_c0_seq1	0	sp|Q9M2S4|LRKS4_ARATH L-type lectin-domain containing receptor kinase S.4 OS=Arabidopsis thaliana GN=LECRKS4 PE=1 SV=1
con2.comp57025_c0_seq1	2e-102	sp|Q61749|EI2BD_MOUSE Translation initiation factor eIF-2B subunit delta OS=Mus musculus GN=Eif2b4 PE=2 SV=2
CL81Contig5	2e-166	sp|Q8RXY0|Y3333_ARATH Probable inactive protein kinase At3g63330 OS=Arabidopsis thaliana GN=At3g63330 PE=2 SV=1
CL17414Contig1	0	sp|Q6ZI17|OML2_ORYSJ Protein MEI2-like 2 OS=Oryza sativa subsp. japonica GN=ML2 PE=2 SV=1
CL8191Contig1	0	sp|Q9FFE3|PP388_ARATH Pentatricopeptide repeat-containing protein At5g16420, mitochondrial OS=Arabidopsis thaliana GN=At5g16420 PE=2 SV=1
CL8764Contig1	8e-13	sp|Q5F416|TIPIN_CHICK TIMELESS-interacting protein OS=Gallus gallus GN=TIPIN PE=2 SV=1
d2.comp58087_c0_seq4	1e-09	sp|C0LGP4|Y3475_ARATH Probable LRR receptor-like serine/threonine-protein kinase At3g47570 OS=Arabidopsis thaliana GN=At3g47570 PE=1 SV=1
CL18917Contig1	7e-39	sp|P0CB21|Y4645_ARATH Uncharacterized protein At4g26450 OS=Arabidopsis thaliana GN=At4g26450 PE=4 SV=1
d2.comp58821_c0_seq1	1e-17	sp|P26863|RT01_MARPO Ribosomal protein S1, mitochondrial OS=Marchantia polymorpha GN=RPS1 PE=3 SV=2
con2.comp55394_c1_seq6	1e-24	sp|Q39033|PLCD2_ARATH Phosphoinositide phospholipase C 2 OS=Arabidopsis thaliana GN=PLC2 PE=1 SV=1
CL2407Contig2	9e-19	sp|B2LMI2|RPOC2_GUIAB DNA-directed RNA polymerase subunit beta'' OS=Guizotia abyssinica GN=rpoC2 PE=3 SV=1
d2.comp63009_c0_seq1	1e-70	sp|A0JPQ9|CHID1_RAT Chitinase domain-containing protein 1 OS=Rattus norvegicus GN=Chid1 PE=2 SV=2
con2.comp52358_c0_seq1	9e-06	sp|Q8R1R3|STAR7_MOUSE StAR-related lipid transfer protein 7, mitochondrial OS=Mus musculus GN=Stard7 PE=2 SV=2
d2.comp505219_c0_seq1	3e-25	sp|Q9SQT8|DHQSD_ARATH Bifunctional 3-dehydroquinate dehydratase/shikimate dehydrogenase, chloroplastic OS=Arabidopsis thaliana GN=EMB3004 PE=1 SV=1
con2.comp58556_c0_seq1	4e-30	sp|Q5RC80|RBM39_PONAB RNA-binding protein 39 OS=Pongo abelii GN=RBM39 PE=2 SV=1
d2.comp58363_c0_seq1	0	sp|O49675|CCD4_ARATH Probable carotenoid cleavage dioxygenase 4, chloroplastic OS=Arabidopsis thaliana GN=CCD4 PE=1 SV=1
CL16619Contig1	1e-52	sp|B6SGC5|CNR6_MAIZE Cell number regulator 6 OS=Zea mays GN=CNR6 PE=2 SV=1
CL1103Contig2	4e-09	sp|O42807|FAEA_ASPNG Feruloyl esterase A OS=Aspergillus niger GN=faeA PE=1 SV=1
d2.comp64330_c0_seq5	1e-91	sp|O24160|TGA21_TOBAC TGACG-sequence-specific DNA-binding protein TGA-2.1 OS=Nicotiana tabacum GN=TGA21 PE=1 SV=1
d2.comp459243_c0_seq1	2e-38	sp|Q10147|TCPB_SCHPO Probable T-complex protein 1 subunit beta OS=Schizosaccharomyces pombe (strain 972 / ATCC 24843) GN=cct2 PE=3 SV=1
CL7596Contig1	8e-19	sp|Q39214|RPM1_ARATH Disease resistance protein RPM1 OS=Arabidopsis thaliana GN=RPM1 PE=1 SV=1
con2.comp30315_c0_seq1	2e-13	sp|Q65XK7|P2C51_ORYSJ Probable protein phosphatase 2C 51 OS=Oryza sativa subsp. japonica GN=Os05g0572700 PE=2 SV=1
d2.comp66191_c0_seq3	2e-35	sp|Q9CAA4|BIM2_ARATH Transcription factor BIM2 OS=Arabidopsis thaliana GN=BIM2 PE=1 SV=1
con2.comp192542_c0_seq1	1e-19	sp|C0LGI2|Y1677_ARATH Probable LRR receptor-like serine/threonine-protein kinase At1g67720 OS=Arabidopsis thaliana GN=At1g67720 PE=2 SV=1
d2.comp33422_c0_seq1	4e-37	sp|P42620|YQJG_ECOLI Glutathionyl-hydroquinone reductase YqjG OS=Escherichia coli (strain K12) GN=yqjG PE=1 SV=1
d2.comp44529_c1_seq1	3e-48	sp|B0JNQ5|RL1_MICAN 50S ribosomal protein L1 OS=Microcystis aeruginosa (strain NIES-843) GN=rplA PE=3 SV=1
con2.comp936605_c0_seq1	4e-09	sp|A8G8X6|MSRA_SERP5 Peptide methionine sulfoxide reductase MsrA OS=Serratia proteamaculans (strain 568) GN=msrA PE=3 SV=1
con2.comp1173247_c0_seq1	3e-19	sp|P16580|GLNA_CHICK Glutamine synthetase OS=Gallus gallus GN=GLUL PE=1 SV=1
CL1435Contig2	3e-124	sp|Q94KJ7|VPS33_ARATH Vacuolar protein sorting-associated protein 33 homolog OS=Arabidopsis thaliana GN=VPS33 PE=2 SV=1
d2.comp67153_c0_seq4	1e-44	sp|O04681|PTI5_SOLLC Pathogenesis-related genes transcriptional activator PTI5 OS=Solanum lycopersicum GN=PTI5 PE=2 SV=1
CL14797Contig1	4e-47	sp|Q9ZUW3|PP172_ARATH Pentatricopeptide repeat-containing protein At2g27610 OS=Arabidopsis thaliana GN=PCMP-H60 PE=2 SV=1
d2.comp61809_c0_seq1	0	sp|Q43087|PYRB2_PEA Aspartate carbamoyltransferase 2, chloroplastic OS=Pisum sativum GN=PYRB2 PE=2 SV=1
d2.comp63812_c0_seq6	2e-69	sp|Q9FZ70|FDL1_ARATH F-box/FBD/LRR-repeat protein At1g13570 OS=Arabidopsis thaliana GN=At1g13570 PE=2 SV=1
d2.comp53129_c0_seq2	5e-56	sp|Q9LZ41|RL354_ARATH 60S ribosomal protein L35-4 OS=Arabidopsis thaliana GN=RPL35D PE=2 SV=1
d2.comp65070_c0_seq7	5e-111	sp|Q84RK2|FAP2_ARATH Fatty-acid-binding protein 2 OS=Arabidopsis thaliana GN=FAP2 PE=2 SV=2
d2.comp2413_c0_seq1	2e-18	sp|O49815|BCH1_CAPAN Beta-carotene hydroxylase 1, chloroplastic OS=Capsicum annuum GN=CA1 PE=1 SV=1
d2.comp51323_c0_seq1	0	sp|Q9ZS97|AB8I_ARATH UPF0051 protein ABCI8, chloroplastic OS=Arabidopsis thaliana GN=ABCI8 PE=2 SV=1
con2.comp54450_c0_seq1	0	sp|B9SLR1|Y231_RICCO UPF0392 protein RCOM_0530710 OS=Ricinus communis GN=RCOM_0530710 PE=3 SV=1
con2.comp351252_c0_seq1	3e-56	sp|P84239|H3_URECA Histone H3 OS=Urechis caupo PE=1 SV=2
d2.comp111285_c0_seq1	0	sp|P54968|ILR1_ARATH IAA-amino acid hydrolase ILR1 OS=Arabidopsis thaliana GN=ILR1 PE=1 SV=2
d2.comp1167573_c0_seq1	2e-26	sp|O49621|MLO1_ARATH MLO-like protein 1 OS=Arabidopsis thaliana GN=MLO1 PE=1 SV=1
con2.comp51324_c0_seq3	4e-27	sp|Q944B0|FK161_ARATH Peptidyl-prolyl cis-trans isomerase FKBP16-1, chloroplastic OS=Arabidopsis thaliana GN=FKBP16-1 PE=2 SV=1
d2.comp64659_c0_seq33	0	sp|P51567|AFC2_ARATH Serine/threonine-protein kinase AFC2 OS=Arabidopsis thaliana GN=AFC2 PE=1 SV=1
con2.comp50264_c0_seq2	8e-149	sp|Q9SFB8|PI5K6_ARATH Phosphatidylinositol 4-phosphate 5-kinase 6 OS=Arabidopsis thaliana GN=PIP5K6 PE=2 SV=1
con2.comp563490_c0_seq1	6e-21	sp|Q9UU78|RLA5_SCHPO 60S acidic ribosomal protein P1-alpha 5 OS=Schizosaccharomyces pombe (strain 972 / ATCC 24843) GN=rpa5 PE=1 SV=1
con2.comp47760_c0_seq4	4e-17	sp|B3EIU9|TRUA_CHLL2 tRNA pseudouridine synthase A OS=Chlorobium limicola (strain DSM 245 / NBRC 103803) GN=truA PE=3 SV=1
d2.comp41358_c0_seq1	5e-76	sp|Q9LYT3|TT12_ARATH Protein TRANSPARENT TESTA 12 OS=Arabidopsis thaliana GN=TT12 PE=2 SV=1
con2.comp47365_c0_seq1	4e-17	sp|Q9UUC8|RM51_SCHPO 54S ribosomal protein L51, mitochondrial OS=Schizosaccharomyces pombe (strain 972 / ATCC 24843) GN=mrpl51 PE=3 SV=1
d2.comp58167_c0_seq7	6e-27	sp|Q9C888|PLDE1_ARATH Phospholipase D epsilon OS=Arabidopsis thaliana GN=PLDEPSILON PE=3 SV=1
d2.comp56936_c0_seq2	1e-25	sp|Q56Y52|POT1A_ARATH Protection of telomeres protein 1a OS=Arabidopsis thaliana GN=POT1A PE=1 SV=1
d2.comp58236_c0_seq1	0	sp|Q9C550|LEU12_ARATH 2-isopropylmalate synthase 2, chloroplastic OS=Arabidopsis thaliana GN=IPMS2 PE=1 SV=1
d2.comp59657_c0_seq1	2e-175	sp|Q8GYN9|MENB_ARATH 1,4-Dihydroxy-2-naphthoyl-CoA synthase, peroxisomal OS=Arabidopsis thaliana GN=MENB PE=1 SV=2
d2.comp418649_c0_seq1	9e-19	sp|Q8WY07|CTR3_HUMAN Cationic amino acid transporter 3 OS=Homo sapiens GN=SLC7A3 PE=1 SV=1
con2.comp59955_c0_seq13	7e-06	sp|Q14149|MORC3_HUMAN MORC family CW-type zinc finger protein 3 OS=Homo sapiens GN=MORC3 PE=1 SV=3
con2.comp53195_c0_seq1	2e-09	sp|Q52L34|MTHSD_XENLA Methenyltetrahydrofolate synthase domain-containing protein OS=Xenopus laevis GN=mthfsd PE=2 SV=1
d2.comp57139_c0_seq1	2e-95	sp|Q9ZV88|BEH4_ARATH BES1/BZR1 homolog protein 4 OS=Arabidopsis thaliana GN=BEH4 PE=1 SV=1
con2.comp789174_c0_seq1	7e-42	sp|Q69T58|ROC8_ORYSJ Homeobox-leucine zipper protein ROC8 OS=Oryza sativa subsp. japonica GN=ROC8 PE=2 SV=2
d2.comp58194_c0_seq1	2e-18	sp|Q08747|UAF30_YEAST Upstream activation factor subunit UAF30 OS=Saccharomyces cerevisiae (strain ATCC 204508 / S288c) GN=UAF30 PE=1 SV=1
d2.comp46448_c0_seq1	1e-21	sp|Q9BVC3|DCC1_HUMAN Sister chromatid cohesion protein DCC1 OS=Homo sapiens GN=DSCC1 PE=1 SV=2
con2.comp8153_c0_seq1	4e-24	sp|O22608|RL5_DUNSA 60S ribosomal protein L5 OS=Dunaliella salina GN=RPL5 PE=2 SV=1
con2.comp125129_c0_seq1	5e-09	sp|Q00874|DR100_ARATH DNA-damage-repair/toleration protein DRT100 OS=Arabidopsis thaliana GN=DRT100 PE=2 SV=2
CL5046Contig1	7e-15	sp|Q9FLE8|Y5986_ARATH Uncharacterized protein At5g39865 OS=Arabidopsis thaliana GN=At5g39865 PE=2 SV=1
d2.comp66673_c0_seq1	0	sp|Q9C5J8|OEP80_ARATH Outer envelope protein 80, chloroplastic OS=Arabidopsis thaliana GN=OEP80 PE=1 SV=1
d2.comp61753_c0_seq1	0	sp|P93338|GAPN_NICPL NADP-dependent glyceraldehyde-3-phosphate dehydrogenase OS=Nicotiana plumbaginifolia GN=GAPN PE=2 SV=1
con2.comp59020_c0_seq5	2e-07	sp|Q96QT6|PHF12_HUMAN PHD finger protein 12 OS=Homo sapiens GN=PHF12 PE=1 SV=2
d2.comp61998_c0_seq2	0	sp|P12858|G3PA_PEA Glyceraldehyde-3-phosphate dehydrogenase A, chloroplastic OS=Pisum sativum GN=GAPA PE=2 SV=2
d2.comp64654_c0_seq61	5e-07	sp|Q54H45|DRKB_DICDI Probable serine/threonine-protein kinase drkB OS=Dictyostelium discoideum GN=drkB PE=3 SV=1
con2.comp52015_c0_seq12	3e-36	sp|O04378|SYP23_ARATH Syntaxin-23 OS=Arabidopsis thaliana GN=SYP23 PE=1 SV=1
d2.comp61752_c0_seq2	4e-149	sp|Q6MC06|SYY_PARUW Tyrosine--tRNA ligase OS=Protochlamydia amoebophila (strain UWE25) GN=tyrS PE=3 SV=1
d2.comp57017_c0_seq4	6e-45	sp|O82221|RUXG_ARATH Probable small nuclear ribonucleoprotein G OS=Arabidopsis thaliana GN=At2g23930 PE=2 SV=1
con2.comp48210_c0_seq2	2e-08	sp|Q8N9H8|MUT7_HUMAN Probable exonuclease mut-7 homolog OS=Homo sapiens GN=EXD3 PE=1 SV=3
CL1Contig878	4e-13	sp|Q9LRR4|R13L1_ARATH Putative disease resistance RPP13-like protein 1 OS=Arabidopsis thaliana GN=RPPL1 PE=3 SV=1
con2.comp50782_c0_seq1	6e-88	sp|Q9SCY3|FK162_ARATH Peptidyl-prolyl cis-trans isomerase FKBP16-2, chloroplastic OS=Arabidopsis thaliana GN=FKBP16-2 PE=1 SV=1
d2.comp32474_c0_seq1	2e-105	sp|Q9MA85|PP215_ARATH Pentatricopeptide repeat-containing protein At3g05340 OS=Arabidopsis thaliana GN=PCMP-E83 PE=2 SV=2
d2.comp61189_c0_seq1	0	sp|Q9SYM5|RHM1_ARATH Probable rhamnose biosynthetic enzyme 1 OS=Arabidopsis thaliana GN=RHM1 PE=1 SV=1
CL5075Contig1	2e-116	sp|Q02166|TRPD_ARATH Anthranilate phosphoribosyltransferase, chloroplastic OS=Arabidopsis thaliana GN=PAT1 PE=2 SV=1
d2.comp66579_c0_seq4	4e-146	sp|P42285|SK2L2_HUMAN Superkiller viralicidic activity 2-like 2 OS=Homo sapiens GN=SKIV2L2 PE=1 SV=3
CL1Contig1181	2e-72	sp|Q96473|VATL_KALDA V-type proton ATPase 16 kDa proteolipid subunit OS=Kalanchoe daigremontiana PE=2 SV=1
d2.comp60098_c0_seq7	1e-119	sp|Q9MAM1|CIPK9_ARATH CBL-interacting serine/threonine-protein kinase 9 OS=Arabidopsis thaliana GN=CIPK9 PE=1 SV=2
con2.comp59352_c1_seq6	5e-54	sp|Q8GZM7|PIF1_ARATH Transcription factor PIF1 OS=Arabidopsis thaliana GN=PIF1 PE=1 SV=1
CL191Contig4	1e-101	sp|Q9SCZ4|FERON_ARATH Receptor-like protein kinase FERONIA OS=Arabidopsis thaliana GN=FER PE=1 SV=1
d2.comp317603_c0_seq1	1e-37	sp|O80929|RL361_ARATH 60S ribosomal protein L36-1 OS=Arabidopsis thaliana GN=RPL36A PE=2 SV=1
d2.comp64699_c0_seq2	5e-164	sp|Q39287|FAD6E_BRAJU Omega-6 fatty acid desaturase, endoplasmic reticulum OS=Brassica juncea PE=2 SV=1
CL236Contig4	0	sp|Q0DCT8|G11A_ORYSJ Protein kinase G11A OS=Oryza sativa subsp. japonica GN=Os06g0291600 PE=2 SV=1
CL4874Contig1	9e-100	sp|Q9XHM5|G2OX2_PEA Gibberellin 2-beta-dioxygenase 2 OS=Pisum sativum GN=GA2OX2 PE=2 SV=1
con2.comp51151_c0_seq1	2e-45	sp|B2ZFP3|SMAL1_DANRE SWI/SNF-related matrix-associated actin-dependent regulator of chromatin subfamily A-like protein 1 OS=Danio rerio GN=smarcal1 PE=2 SV=1
d2.comp55214_c0_seq1	2e-19	sp|Q5SMI4|RL393_ORYSJ 60S ribosomal protein L39-3 OS=Oryza sativa subsp. japonica GN=RPL39C PE=3 SV=1
d2.comp63342_c0_seq4	0	sp|Q944C1|PLCD4_ARATH Phosphoinositide phospholipase C 4 OS=Arabidopsis thaliana GN=PLC4 PE=2 SV=2
con2.comp59371_c0_seq1	3e-23	sp|O94260|G3BP_SCHPO Putative G3BP-like protein OS=Schizosaccharomyces pombe (strain 972 / ATCC 24843) GN=nxt3 PE=1 SV=1
d2.comp60156_c0_seq18	3e-70	sp|Q8VYK7|ATG8F_ARATH Autophagy-related protein 8f OS=Arabidopsis thaliana GN=ATG8F PE=2 SV=1
con2.comp46576_c0_seq1	4e-30	sp|Q03965|L181_CHLMO Chlorophyll a-b binding protein L1818, chloroplastic OS=Chlamydomonas moewusii GN=L1818 PE=2 SV=1
CL10359Contig1	3e-169	sp|P48631|FD6E2_SOYBN Omega-6 fatty acid desaturase, endoplasmic reticulum isozyme 2 OS=Glycine max GN=FAD2-2 PE=2 SV=1
d2.comp6551_c0_seq1	6e-69	sp|Q1PFD9|TBL31_ARATH Protein trichome birefringence-like 31 OS=Arabidopsis thaliana GN=TBL31 PE=2 SV=1
CL479Contig1	6e-15	sp|Q9SGH2|MBD9_ARATH Methyl-CpG-binding domain-containing protein 9 OS=Arabidopsis thaliana GN=MBD9 PE=2 SV=1
CL5193Contig1	3e-16	sp|Q8S4W7|GAI1_VITVI DELLA protein GAI1 OS=Vitis vinifera GN=GAI1 PE=2 SV=1
con2.comp55056_c0_seq3	3e-34	sp|Q8BZI6|GUCD1_MOUSE Protein GUCD1 OS=Mus musculus GN=Gucd1 PE=2 SV=2
con2.comp56561_c1_seq1	3e-52	sp|Q8H1E4|RAP24_ARATH Ethylene-responsive transcription factor RAP2-4 OS=Arabidopsis thaliana GN=RAP2-4 PE=1 SV=1
con2.comp54158_c1_seq23	3e-26	sp|Q9SAH9|CCR2_ARATH Cinnamoyl-CoA reductase 2 OS=Arabidopsis thaliana GN=CCR2 PE=1 SV=1
con2.comp44899_c0_seq1	1e-10	sp|P33081|AX15A_SOYBN Auxin-induced protein 15A OS=Glycine max PE=2 SV=1
CL1Contig829	5e-170	sp|Q6AWW5|Y5262_ARATH Ankyrin repeat-containing protein At5g02620 OS=Arabidopsis thaliana GN=At5g02620 PE=1 SV=1
con2.comp56175_c0_seq12	3e-169	sp|Q680Q4|SIZ1_ARATH E3 SUMO-protein ligase SIZ1 OS=Arabidopsis thaliana GN=SIZ1 PE=1 SV=2
d2.comp57605_c0_seq1	0	sp|F4JEP5|MSH5_ARATH DNA mismatch repair protein MSH5 OS=Arabidopsis thaliana GN=MSH5 PE=2 SV=1
d2.comp526590_c0_seq1	2e-33	sp|Q9LFL5|PP390_ARATH Pentatricopeptide repeat-containing protein At5g16860 OS=Arabidopsis thaliana GN=PCMP-H92 PE=2 SV=1
d2.comp52825_c0_seq1	5e-56	sp|P46516|HSP21_HELAN 17.9 kDa class II heat shock protein OS=Helianthus annuus GN=HSP17.9 PE=2 SV=1
CL571Contig2	7e-34	sp|Q8W468|ARI8_ARATH Probable E3 ubiquitin-protein ligase ARI8 OS=Arabidopsis thaliana GN=ARI8 PE=2 SV=1
d2.comp42224_c0_seq1	2e-146	sp|O23936|GCST_FLATR Aminomethyltransferase, mitochondrial OS=Flaveria trinervia GN=GDCST PE=3 SV=1
con2.comp53839_c0_seq11	2e-45	sp|Q9SVE7|MATE3_ARATH MATE efflux family protein 3, chloroplastic OS=Arabidopsis thaliana GN=DTX45 PE=2 SV=2
d2.comp64962_c3_seq1	0	sp|Q43621|GSHRC_PEA Glutathione reductase, cytosolic OS=Pisum sativum PE=2 SV=1
con2.comp56520_c0_seq1	2e-21	sp|P47082|AVT1_YEAST Vacuolar amino acid transporter 1 OS=Saccharomyces cerevisiae (strain ATCC 204508 / S288c) GN=AVT1 PE=1 SV=1
d2.comp320588_c0_seq1	0	sp|O49436|PP327_ARATH Pentatricopeptide repeat-containing protein At4g20090 OS=Arabidopsis thaliana GN=EMB1025 PE=3 SV=1
con2.comp50829_c0_seq3	1e-114	sp|Q9ZT29|SC5D_TOBAC Delta(7)-sterol-C5(6)-desaturase OS=Nicotiana tabacum PE=2 SV=1
d2.comp57325_c0_seq1	7e-23	sp|P49310|GRP1_SINAL Glycine-rich RNA-binding protein GRP1A OS=Sinapis alba PE=2 SV=1
con2.comp52646_c0_seq1	2e-67	sp|Q9SW33|TL1Y_ARATH Thylakoid lumenal 17.9 kDa protein, chloroplastic OS=Arabidopsis thaliana GN=At4g24930 PE=1 SV=1
d2.comp52108_c0_seq1	5e-44	sp|Q94BT2|AIR12_ARATH Auxin-induced in root cultures protein 12 OS=Arabidopsis thaliana GN=AIR12 PE=1 SV=3
con2.comp27023_c0_seq1	2e-99	sp|Q9ZSR8|RSSA_BRANA 40S ribosomal protein SA OS=Brassica napus GN=LRP PE=2 SV=1
d2.comp62845_c1_seq1	1e-93	sp|Q8L7G0|ARFA_ARATH Auxin response factor 1 OS=Arabidopsis thaliana GN=ARF1 PE=1 SV=2
con2.comp57111_c0_seq3	3e-29	sp|Q7T012|HDHD3_DANRE Haloacid dehalogenase-like hydrolase domain-containing protein 3 OS=Danio rerio GN=hdhd3 PE=2 SV=1
d2.comp1205938_c0_seq1	6e-10	sp|A7S6Y0|SYS1_NEMVE Protein SYS1 homolog OS=Nematostella vectensis GN=sys1 PE=3 SV=1
con2.comp56430_c0_seq3	5e-157	sp|Q8VWZ7|C76B6_CATRO Geraniol 8-hydroxylase OS=Catharanthus roseus GN=CYP76B6 PE=1 SV=1
d2.comp65211_c0_seq1	7e-22	sp|Q9LIG2|RLK6_ARATH Receptor-like protein kinase At3g21340 OS=Arabidopsis thaliana GN=At3g21340 PE=1 SV=1
con2.comp57381_c0_seq2	2e-136	sp|O48682|FH4_ARATH Formin-like protein 4 OS=Arabidopsis thaliana GN=FH4 PE=1 SV=2
d2.comp61922_c0_seq3	4e-15	sp|Q52QH4|NAC68_ORYSJ NAC domain-containing protein 68 OS=Oryza sativa subsp. japonica GN=NAC68 PE=2 SV=1
con2.comp17640_c0_seq1	3e-37	sp|Q9M2F1|RS272_ARATH 40S ribosomal protein S27-2 OS=Arabidopsis thaliana GN=RPS27B PE=2 SV=2
CL12910Contig1	1e-45	sp|Q5B5X8|EXGA_EMENI Probable glucan 1,3-beta-glucosidase A OS=Emericella nidulans (strain FGSC A4 / ATCC 38163 / CBS 112.46 / NRRL 194 / M139) GN=exgA PE=3 SV=2
CL8213Contig1	5e-63	sp|Q9S777|4CL3_ARATH 4-coumarate--CoA ligase 3 OS=Arabidopsis thaliana GN=4CL3 PE=1 SV=1
d2.comp47869_c0_seq2	1e-46	sp|Q9ZQW8|U2AFA_ORYSJ Splicing factor U2af small subunit A OS=Oryza sativa subsp. japonica GN=U2AF35A PE=2 SV=1
con2.comp53154_c0_seq8	6e-50	sp|Q6ICY4|MTPC2_ARATH Metal tolerance protein C2 OS=Arabidopsis thaliana GN=MTPC2 PE=1 SV=1
d2.comp589298_c0_seq1	2e-24	sp|Q9FEG2|TOM1_ARATH Tobamovirus multiplication protein 1 OS=Arabidopsis thaliana GN=TOM1 PE=1 SV=1
con2.comp57594_c0_seq3	0	sp|Q9C718|RH20_ARATH DEAD-box ATP-dependent RNA helicase 20 OS=Arabidopsis thaliana GN=RH20 PE=2 SV=1
con2.comp59596_c0_seq1	1e-79	sp|Q0D3J9|C3H53_ORYSJ Zinc finger CCCH domain-containing protein 53 OS=Oryza sativa subsp. japonica GN=Os07g0682400 PE=2 SV=1
con2.comp55758_c0_seq3	0	sp|Q9CAI1|DRG2_ARATH Developmentally-regulated G-protein 2 OS=Arabidopsis thaliana GN=DRG2 PE=2 SV=1
d2.comp10941_c0_seq1	3e-50	sp|C3MAW8|RL1_RHISN 50S ribosomal protein L1 OS=Rhizobium sp. (strain NGR234) GN=rplA PE=3 SV=1
d2.comp66211_c0_seq1	5e-32	sp|Q86YJ7|AN13B_HUMAN Ankyrin repeat domain-containing protein 13B OS=Homo sapiens GN=ANKRD13B PE=1 SV=4
con2.comp51311_c1_seq1	4e-40	sp|P51423|RL40_BRARP Ubiquitin-60S ribosomal protein L40 OS=Brassica rapa subsp. pekinensis PE=2 SV=2
CL593Contig2	8e-62	sp|P10978|POLX_TOBAC Retrovirus-related Pol polyprotein from transposon TNT 1-94 OS=Nicotiana tabacum PE=2 SV=1
d2.comp57624_c0_seq10	7e-45	sp|B2ZFP3|SMAL1_DANRE SWI/SNF-related matrix-associated actin-dependent regulator of chromatin subfamily A-like protein 1 OS=Danio rerio GN=smarcal1 PE=2 SV=1
d2.comp63212_c0_seq12	1e-115	sp|O82314|U082_ARATH Probable transcriptional regulatory protein At2g25830 OS=Arabidopsis thaliana GN=At2g25830 PE=2 SV=2
CL904Contig2	1e-66	sp|Q9ZU95|NUD17_ARATH Nudix hydrolase 17, mitochondrial OS=Arabidopsis thaliana GN=NUDT17 PE=2 SV=1
CL1505Contig1	0	sp|O22040|ANP1_ARATH Mitogen-activated protein kinase kinase kinase ANP1 OS=Arabidopsis thaliana GN=ANP1 PE=1 SV=2
d2.comp58029_c0_seq3	5e-11	sp|Q3BAI2|YCX91_PHAAO Uncharacterized protein ORF91 OS=Phalaenopsis aphrodite subsp. formosana PE=4 SV=1
CL1Contig702	4e-42	sp|Q9S7C9|ESCA_ARATH Putative DNA-binding protein ESCAROLA OS=Arabidopsis thaliana GN=ESC PE=2 SV=1
con2.comp59514_c1_seq4	3e-08	sp|Q9FHK4|Y5519_ARATH Uncharacterized protein At5g05190 OS=Arabidopsis thaliana GN=Y-1 PE=1 SV=1
d2.comp54556_c0_seq1	4e-48	sp|Q2KIY7|BT3L4_BOVIN Transcription factor BTF3 homolog 4 OS=Bos taurus GN=BTF3L4 PE=2 SV=1
con2.comp53928_c0_seq16	6e-20	sp|Q9M1S8|GCP2_ARATH Probable glutamate carboxypeptidase 2 OS=Arabidopsis thaliana GN=AMP1 PE=1 SV=3
d2.comp55656_c1_seq2	2e-20	sp|Q2KIY1|PXMP2_BOVIN Peroxisomal membrane protein 2 OS=Bos taurus GN=PXMP2 PE=2 SV=3
CL12528Contig1	1e-93	sp|P93338|GAPN_NICPL NADP-dependent glyceraldehyde-3-phosphate dehydrogenase OS=Nicotiana plumbaginifolia GN=GAPN PE=2 SV=1
CL5976Contig1	1e-31	sp|P27527|RT19_PETHY Ribosomal protein S19, mitochondrial OS=Petunia hybrida GN=RPS19 PE=2 SV=2
CL18928Contig1	5e-35	sp|P80470|PSBY_SPIOL Photosystem II core complex proteins psbY, chloroplastic OS=Spinacia oleracea GN=PSBY PE=1 SV=2
d2.comp60535_c0_seq2	1e-23	sp|Q54P70|Y4757_DICDI OTU domain-containing protein DDB_G0284757 OS=Dictyostelium discoideum GN=DDB_G0284757 PE=1 SV=2
CL15030Contig1	1e-157	sp|Q94KB9|MLO3_ARATH MLO-like protein 3 OS=Arabidopsis thaliana GN=MLO3 PE=2 SV=1
con2.comp943496_c0_seq1	1e-06	sp|Q5UQ35|YR811_MIMIV Putative ariadne-like RING finger protein R811 OS=Acanthamoeba polyphaga mimivirus GN=MIMI_R811 PE=4 SV=1
con2.comp50828_c2_seq1	2e-94	sp|C0LGH2|Y1561_ARATH Probable LRR receptor-like serine/threonine-protein kinase At1g56130 OS=Arabidopsis thaliana GN=At1g56130 PE=1 SV=2
d2.comp62780_c0_seq1	0	sp|B9HBA8|ACCC1_POPTR Biotin carboxylase 1, chloroplastic OS=Populus trichocarpa GN=POPTRDRAFT_831870 PE=2 SV=1
d2.comp63655_c0_seq1	2e-70	sp|Q8RY65|NIK2_ARATH Protein NSP-INTERACTING KINASE 2 OS=Arabidopsis thaliana GN=NIK2 PE=1 SV=1
con2.comp54166_c0_seq4	1e-60	sp|Q0J7V9|LSD1_ORYSJ Protein LSD1 OS=Oryza sativa subsp. japonica GN=LSD1 PE=2 SV=1
CL19152Contig1	4e-09	sp|Q9SAB3|RB45B_ARATH Polyadenylate-binding protein RBP45B OS=Arabidopsis thaliana GN=RBP45B PE=1 SV=1
d2.comp60753_c0_seq1	1e-125	sp|Q944A6|SNF4_ARATH Sucrose nonfermenting 4-like protein OS=Arabidopsis thaliana GN=SNF4 PE=1 SV=1
d2.comp65199_c0_seq1	0	sp|Q9LSB1|GUX1_ARATH UDP-glucuronate:xylan alpha-glucuronosyltransferase 1 OS=Arabidopsis thaliana GN=GUX1 PE=2 SV=1
d2.comp66663_c0_seq1	0	sp|Q9MBA1|CAO_ARATH Chlorophyllide a oxygenase, chloroplastic OS=Arabidopsis thaliana GN=CAO PE=1 SV=1
d2.comp61915_c0_seq1	6e-86	sp|Q8LDP4|CP19D_ARATH Peptidyl-prolyl cis-trans isomerase CYP19-4 OS=Arabidopsis thaliana GN=CYP19-4 PE=1 SV=2
d2.comp62308_c0_seq1	3e-21	sp|Q6DJ87|CC90B_XENTR Coiled-coil domain-containing protein 90B, mitochondrial OS=Xenopus tropicalis GN=ccdc90b PE=2 SV=2
d2.comp66960_c0_seq7	6e-45	sp|Q8L840|RQL4A_ARATH ATP-dependent DNA helicase Q-like 4A OS=Arabidopsis thaliana GN=RECQL4A PE=2 SV=1
con2.comp967000_c0_seq1	2e-25	sp|O74892|RS2_SCHPO 40S ribosomal protein S2 OS=Schizosaccharomyces pombe (strain 972 / ATCC 24843) GN=rps2 PE=1 SV=1
d2.comp180332_c0_seq1	4e-59	sp|Q9SCY2|FKB13_ARATH Peptidyl-prolyl cis-trans isomerase FKBP13, chloroplastic OS=Arabidopsis thaliana GN=FKBP13 PE=1 SV=2
CL1719Contig1	5e-22	sp|Q6DR24|Y3795_ARATH Uncharacterized protein At3g17950 OS=Arabidopsis thaliana GN=Y-3 PE=1 SV=1
con2.comp54612_c0_seq4	4e-55	sp|Q7KWX9|EXOS3_DICDI Putative exosome complex component rrp40 OS=Dictyostelium discoideum GN=exosc3 PE=3 SV=1
con2.comp37287_c1_seq1	3e-107	sp|P09317|G3P_USTMA Glyceraldehyde-3-phosphate dehydrogenase OS=Ustilago maydis (strain 521 / FGSC 9021) GN=GAPD PE=3 SV=2
con2.comp707083_c0_seq1	6e-09	sp|P0CM92|PNS1_CRYNJ Protein PNS1 OS=Cryptococcus neoformans var. neoformans serotype D (strain JEC21 / ATCC MYA-565) GN=PNS1 PE=3 SV=1
d2.comp65394_c0_seq5	0	sp|Q9LP45|PSD11_ARATH 26S proteasome non-ATPase regulatory subunit 11 homolog OS=Arabidopsis thaliana GN=RPN6 PE=1 SV=1
d2.comp14675_c0_seq1	2e-20	sp|Q9C7G4|TCP22_ARATH Transcription factor TCP22 OS=Arabidopsis thaliana GN=TCP22 PE=2 SV=1
d2.comp60908_c0_seq1	3e-08	sp|P36069|PMU1_YEAST Probable phosphomutase PMU1 OS=Saccharomyces cerevisiae (strain ATCC 204508 / S288c) GN=PMU1 PE=1 SV=1
CL2014Contig1	2e-100	sp|D0EL35|CTC1_ARATH CST complex subunit CTC1 OS=Arabidopsis thaliana GN=CTC1 PE=1 SV=2
d2.comp58277_c0_seq1	0	sp|Q9FNU2|AB25B_ORYSJ ABC transporter B family member 25 OS=Oryza sativa subsp. japonica GN=OsABCB25 PE=2 SV=1
con2.comp50489_c1_seq1	1e-39	sp|Q9SPG5|MYB76_ARATH Transcription factor MYB76 OS=Arabidopsis thaliana GN=MYB76 PE=1 SV=1
con2.comp194233_c0_seq1	7e-33	sp|C0LGP4|Y3475_ARATH Probable LRR receptor-like serine/threonine-protein kinase At3g47570 OS=Arabidopsis thaliana GN=At3g47570 PE=1 SV=1
CL307Contig3	4e-24	sp|P30352|SRSF2_CHICK Serine/arginine-rich splicing factor 2 OS=Gallus gallus GN=SRSF2 PE=2 SV=1
con2.comp55080_c0_seq1	4e-71	sp|Q9FZ70|FDL1_ARATH F-box/FBD/LRR-repeat protein At1g13570 OS=Arabidopsis thaliana GN=At1g13570 PE=2 SV=1
con2.comp60032_c0_seq2	1e-111	sp|Q8S9K3|VAR3_ARATH Zinc finger protein VAR3, chloroplastic OS=Arabidopsis thaliana GN=VAR3 PE=1 SV=2
CL367Contig1	2e-17	sp|Q4ZIN3|MBRL_HUMAN Membralin OS=Homo sapiens GN=TMEM259 PE=1 SV=1
con2.comp48616_c0_seq2	2e-30	sp|Q9SKT1|ERF53_ARATH Ethylene-responsive transcription factor ERF053 OS=Arabidopsis thaliana GN=ERF053 PE=2 SV=1
d2.comp604110_c0_seq1	7e-59	sp|P93008|RH21_ARATH DEAD-box ATP-dependent RNA helicase 21 OS=Arabidopsis thaliana GN=RH21 PE=2 SV=1
d2.comp714029_c0_seq1	4e-06	sp|Q5ZKU8|PK1IP_CHICK p21-activated protein kinase-interacting protein 1-like OS=Gallus gallus GN=PAK1IP1 PE=2 SV=1
CL16289Contig1	1e-45	sp|Q9SB36|PP337_ARATH Pentatricopeptide repeat-containing protein At4g25270, chloroplastic OS=Arabidopsis thaliana GN=PCMP-E53 PE=3 SV=1
con2.comp252214_c0_seq1	2e-44	sp|P81394|MYB15_ANTMA Myb-related protein 315 OS=Antirrhinum majus GN=MYB315 PE=2 SV=1
CL4993Contig1	4e-117	sp|Q551H4|FRAY2_DICDI Serine/threonine-protein kinase fray2 OS=Dictyostelium discoideum GN=fray2 PE=3 SV=1
con2.comp705044_c0_seq1	1e-35	sp|Q8W171|CYP1_SOYBN Peptidyl-prolyl cis-trans isomerase 1 OS=Glycine max GN=Cyp1 PE=1 SV=1
con2.comp274708_c0_seq1	6e-45	sp|P51222|PSAL_PORPU Photosystem I reaction center subunit XI OS=Porphyra purpurea GN=psaL PE=3 SV=1
d2.comp61375_c0_seq11	8e-08	sp|Q05609|CTR1_ARATH Serine/threonine-protein kinase CTR1 OS=Arabidopsis thaliana GN=CTR1 PE=1 SV=1
d2.comp62770_c0_seq1	7e-44	sp|Q8LE94|RING3_ARATH E3 ubiquitin-protein ligase At3g02290 OS=Arabidopsis thaliana GN=At3g02290 PE=2 SV=1
con2.comp216178_c0_seq1	7e-44	sp|Q84JS6|KNAT6_ARATH Homeobox protein knotted-1-like 6 OS=Arabidopsis thaliana GN=KNAT6 PE=1 SV=1
d2.comp63896_c1_seq1	8e-170	sp|Q9SH93|IPCS2_ARATH Phosphatidylinositol:ceramide inositolphosphotransferase 2 OS=Arabidopsis thaliana GN=IPCS2 PE=2 SV=1
CL5345Contig1	4e-83	sp|B7K735|EFTS_CYAP7 Elongation factor Ts OS=Cyanothece sp. (strain PCC 7424) GN=tsf PE=3 SV=1
d2.comp110105_c0_seq1	5e-26	sp|Q8GXC7|FBK50_ARATH F-box/kelch-repeat protein At3g06240 OS=Arabidopsis thaliana GN=At3g06240 PE=2 SV=1
con2.comp16459_c0_seq2	2e-06	sp|Q5B714|PSF1_EMENI DNA replication complex GINS protein psf1 OS=Emericella nidulans (strain FGSC A4 / ATCC 38163 / CBS 112.46 / NRRL 194 / M139) GN=psf1 PE=3 SV=1
d2.comp345201_c0_seq1	1e-87	sp|Q8GYX0|MOB1_ARATH MOB kinase activator-like 1 OS=Arabidopsis thaliana GN=At4g19045 PE=2 SV=1
con2.comp434044_c0_seq1	3e-64	sp|P49376|ATPB_KLULA ATP synthase subunit beta, mitochondrial OS=Kluyveromyces lactis (strain ATCC 8585 / CBS 2359 / DSM 70799 / NBRC 1267 / NRRL Y-1140 / WM37) GN=ATP2 PE=3 SV=2
CL1004Contig2	0	sp|Q9LF33|UGDH3_ARATH UDP-glucose 6-dehydrogenase 3 OS=Arabidopsis thaliana GN=UGD3 PE=1 SV=1
d2.comp388855_c0_seq1	4e-42	sp|Q9SYA6|RPBAL_ARATH DNA-directed RNA polymerase subunit 10-like protein OS=Arabidopsis thaliana GN=NRPB10L PE=3 SV=1
con2.comp59770_c0_seq4	7e-105	sp|F4JRR5|TTL_ARATH TITAN-like protein OS=Arabidopsis thaliana GN=TTL PE=2 SV=1
CL180Contig1	2e-55	sp|Q94KD0|TA15B_ARATH Transcription initiation factor TFIID subunit 15b OS=Arabidopsis thaliana GN=TAF15B PE=1 SV=1
con2.comp55577_c0_seq2	9e-20	sp|Q9C0Y8|YKM6_SCHPO UPF0613 protein PB24D3.06c OS=Schizosaccharomyces pombe (strain 972 / ATCC 24843) GN=SPAPB24D3.06c PE=3 SV=1
con2.comp52809_c1_seq3	3e-46	sp|Q9SYU4|PEX10_ARATH Peroxisome biogenesis factor 10 OS=Arabidopsis thaliana GN=PEX10 PE=1 SV=1
con2.comp50907_c0_seq1	1e-85	sp|Q9LS10|MT810_ARATH Probable S-adenosylmethionine-dependent methyltransferase At5g38100 OS=Arabidopsis thaliana GN=At5g38100 PE=2 SV=1
con2.comp15121_c0_seq1	9e-06	sp|Q91ZI0|CELR3_MOUSE Cadherin EGF LAG seven-pass G-type receptor 3 OS=Mus musculus GN=Celsr3 PE=2 SV=2
con2.comp533314_c0_seq1	1e-14	sp|Q945B4|AOP3L_ARATH 2-oxoglutarate-dependent dioxygenase AOP3 OS=Arabidopsis thaliana GN=AOP3 PE=2 SV=1
d2.comp61610_c0_seq2	4e-95	sp|Q7XJS0|ASHR1_ARATH Histone-lysine N-methyltransferase ASHR1 OS=Arabidopsis thaliana GN=ASHR1 PE=2 SV=2
d2.comp715503_c0_seq1	1e-25	sp|P46059|S15A1_HUMAN Solute carrier family 15 member 1 OS=Homo sapiens GN=SLC15A1 PE=2 SV=1
d2.comp64856_c0_seq1	8e-33	sp|Q8VBV4|FBXW7_MOUSE F-box/WD repeat-containing protein 7 OS=Mus musculus GN=Fbxw7 PE=1 SV=1
CL15999Contig1	3e-11	sp|Q9SZL4|ATL18_ARATH RING-H2 finger protein ATL18 OS=Arabidopsis thaliana GN=ATL18 PE=2 SV=1
d2.comp66338_c0_seq36	3e-13	sp|Q10422|YDC1_SCHPO Uncharacterized RNA-binding protein C25G10.01 OS=Schizosaccharomyces pombe (strain 972 / ATCC 24843) GN=SPAC25G10.01 PE=1 SV=1
con2.comp54060_c0_seq1	7e-163	sp|O80642|PGTB1_ARATH Geranylgeranyl transferase type-1 subunit beta OS=Arabidopsis thaliana GN=GGB PE=1 SV=1
con2.comp502136_c0_seq1	2e-31	sp|Q9UUS2|LIDS_GAEGR Linoleate diol synthase OS=Gaeumannomyces graminis var. graminis PE=1 SV=3
d2.comp57031_c0_seq5	1e-15	sp|O82702|VATG1_TOBAC V-type proton ATPase subunit G 1 OS=Nicotiana tabacum GN=VATG1 PE=1 SV=1
con2.comp32025_c0_seq1	2e-16	sp|Q94ID6|ERF81_ARATH Ethylene-responsive transcription factor 12 OS=Arabidopsis thaliana GN=ERF12 PE=2 SV=1
d2.comp347583_c0_seq1	3e-40	sp|Q5XF09|PT311_ARATH Probable sugar phosphate/phosphate translocator At3g11320 OS=Arabidopsis thaliana GN=At3g11320 PE=2 SV=1
d2.comp903790_c0_seq1	6e-40	sp|Q6Z437|MPK3_ORYSJ Mitogen-activated protein kinase 3 OS=Oryza sativa subsp. japonica GN=MPK3 PE=2 SV=1
con2.comp54721_c0_seq2	0	sp|Q9SQU6|PP216_ARATH Pentatricopeptide repeat-containing protein At3g06430, chloroplastic OS=Arabidopsis thaliana GN=EMB2750 PE=2 SV=1
d2.comp49474_c0_seq1	2e-108	sp|Q40316|VESTR_MEDSA Vestitone reductase OS=Medicago sativa PE=1 SV=1
con2.comp51240_c0_seq3	6e-50	sp|Q8H1Q1|TL225_ARATH Thylakoid lumenal protein At1g12250, chloroplastic OS=Arabidopsis thaliana GN=At1g12250 PE=1 SV=1
con2.comp52397_c0_seq4	5e-74	sp|O04017|NAC98_ARATH Protein CUP-SHAPED COTYLEDON 2 OS=Arabidopsis thaliana GN=NAC098 PE=1 SV=1
d2.comp62915_c0_seq3	5e-39	sp|Q9SUV1|BRT1_ARATH Adenine nucleotide transporter BT1, chloroplastic/mitochondrial OS=Arabidopsis thaliana GN=BT1 PE=1 SV=1
con2.comp50473_c0_seq2	4e-33	sp|Q94BT9|ATOX1_ARATH Copper transport protein ATX1 OS=Arabidopsis thaliana GN=ATX1 PE=1 SV=1
CL2346Contig1	3e-69	sp|Q9FUS8|GSTUH_ARATH Glutathione S-transferase U17 OS=Arabidopsis thaliana GN=GSTU17 PE=2 SV=1
con2.comp55396_c0_seq3	2e-74	sp|Q9FFN2|GLYT3_ARATH Probable glycosyltransferase At5g03795 OS=Arabidopsis thaliana GN=At5g03795 PE=3 SV=2
con2.comp274958_c0_seq1	2e-06	sp|P92519|M810_ARATH Uncharacterized mitochondrial protein AtMg00810 OS=Arabidopsis thaliana GN=AtMg00810 PE=4 SV=1
d2.comp42907_c0_seq1	0	sp|Q9SN95|UXS5_ARATH UDP-glucuronic acid decarboxylase 5 OS=Arabidopsis thaliana GN=UXS5 PE=2 SV=1
d2.comp56332_c0_seq1	0	sp|P27322|HSP72_SOLLC Heat shock cognate 70 kDa protein 2 OS=Solanum lycopersicum GN=HSC-2 PE=1 SV=1
d2.comp63400_c0_seq1	2e-41	sp|Q9M667|RPP13_ARATH Disease resistance protein RPP13 OS=Arabidopsis thaliana GN=RPP13 PE=2 SV=2
con2.comp1339_c0_seq1	7e-72	sp|Q26636|CATL_SARPE Cathepsin L OS=Sarcophaga peregrina PE=1 SV=1
con2.comp57188_c0_seq2	6e-32	sp|Q9NVR7|TBCC1_HUMAN TBCC domain-containing protein 1 OS=Homo sapiens GN=TBCCD1 PE=2 SV=1
con2.comp1011068_c0_seq1	3e-09	sp|P42931|HSP30_ONCTS Heat shock protein 30 OS=Oncorhynchus tshawytscha GN=hsp30 PE=2 SV=1
con2.comp272578_c0_seq1	1e-29	sp|A0BD73|RL72_PARTE 60S ribosomal protein L7 2 OS=Paramecium tetraurelia GN=Rpl7-2 PE=3 SV=1
d2.comp58006_c0_seq2	5e-26	sp|P0DH85|REM10_ARATH B3 domain-containing protein REM10 OS=Arabidopsis thaliana GN=REM10 PE=2 SV=1
con2.comp44879_c0_seq2	7e-22	sp|Q9STY8|HSD2_ARATH 11-beta-hydroxysteroid dehydrogenase-like 2 OS=Arabidopsis thaliana GN=HSD2 PE=2 SV=1
d2.comp64017_c0_seq7	4e-137	sp|O82796|SERB_ARATH Phosphoserine phosphatase, chloroplastic OS=Arabidopsis thaliana GN=PSP PE=1 SV=2
CL2238Contig1	4e-126	sp|P0DH62|Y4407_SELML Inactive protein kinase SELMODRAFT_444075 OS=Selaginella moellendorffii GN=SELMODRAFT_444075 PE=2 SV=1
con2.comp43414_c0_seq4	2e-22	sp|O81832|Y4729_ARATH G-type lectin S-receptor-like serine/threonine-protein kinase At4g27290 OS=Arabidopsis thaliana GN=At4g27290 PE=3 SV=4
CL335Contig2	0	sp|Q94A41|AMY3_ARATH Alpha-amylase 3, chloroplastic OS=Arabidopsis thaliana GN=AMY3 PE=2 SV=1
d2.comp60430_c0_seq2	1e-63	sp|Q4FE47|XB35_ARATH Putative E3 ubiquitin-protein ligase XBAT35 OS=Arabidopsis thaliana GN=XBAT35 PE=2 SV=1
CL3251Contig1	2e-44	sp|O95628|CNOT4_HUMAN CCR4-NOT transcription complex subunit 4 OS=Homo sapiens GN=CNOT4 PE=1 SV=3
CL341Contig4	1e-07	sp|Q96EZ8|MCRS1_HUMAN Microspherule protein 1 OS=Homo sapiens GN=MCRS1 PE=1 SV=1
d2.comp42996_c0_seq1	2e-19	sp|Q40519|PSBR_TOBAC Photosystem II 10 kDa polypeptide, chloroplastic OS=Nicotiana tabacum GN=PSBR PE=2 SV=1
d2.comp64478_c0_seq3	0	sp|P51820|DRTS_SOYBN Bifunctional dihydrofolate reductase-thymidylate synthase OS=Glycine max PE=1 SV=1
con2.comp60067_c0_seq17	2e-06	sp|P12297|SUWA_DROME Protein suppressor of white apricot OS=Drosophila melanogaster GN=su(w[a]) PE=1 SV=3
con2.comp558238_c0_seq1	1e-28	sp|P36594|RPB1_SCHPO DNA-directed RNA polymerase II subunit rpb1 OS=Schizosaccharomyces pombe (strain 972 / ATCC 24843) GN=rpb1 PE=1 SV=1
d2.comp63282_c0_seq7	4e-103	sp|Q9LFV3|Y5157_ARATH Probable leucine-rich repeat receptor-like serine/threonine-protein kinase At5g15730 OS=Arabidopsis thaliana GN=At5g15730 PE=2 SV=1
CL14144Contig1	0	sp|O22715|AP1M2_ARATH AP-1 complex subunit mu-2 OS=Arabidopsis thaliana GN=AP1M2 PE=1 SV=1
con2.comp59734_c0_seq1	3e-21	sp|Q6Y2X3|DJC14_HUMAN DnaJ homolog subfamily C member 14 OS=Homo sapiens GN=DNAJC14 PE=2 SV=2
CL4286Contig1	5e-09	sp|Q5M990|TTC33_XENLA Tetratricopeptide repeat protein 33 OS=Xenopus laevis GN=ttc33 PE=2 SV=1
con2.comp52102_c0_seq2	5e-20	sp|Q03200|LIRP1_ORYSJ Light-regulated protein OS=Oryza sativa subsp. japonica GN=LIR1 PE=2 SV=1
con2.comp68168_c0_seq1	5e-06	sp|O64692|G2OX3_ARATH Gibberellin 2-beta-dioxygenase 3 OS=Arabidopsis thaliana GN=GA2OX3 PE=2 SV=1
d2.comp58898_c0_seq6	5e-12	sp|Q9FYE4|CML50_ARATH Probable calcium-binding protein CML50 OS=Arabidopsis thaliana GN=CML50 PE=2 SV=1
CL1678Contig1	0	sp|Q7X9V2|PIE1_ARATH Protein PHOTOPERIOD-INDEPENDENT EARLY FLOWERING 1 OS=Arabidopsis thaliana GN=PIE1 PE=1 SV=1
d2.comp59912_c0_seq1	8e-68	sp|O81832|Y4729_ARATH G-type lectin S-receptor-like serine/threonine-protein kinase At4g27290 OS=Arabidopsis thaliana GN=At4g27290 PE=3 SV=4
con2.comp51845_c0_seq18	5e-100	sp|Q9STT5|AB7A_ARATH ABC transporter A family member 7 OS=Arabidopsis thaliana GN=ABCA7 PE=3 SV=2
CL1131Contig2	0	sp|Q9SQV1|RH40_ARATH DEAD-box ATP-dependent RNA helicase 40 OS=Arabidopsis thaliana GN=RH40 PE=2 SV=1
d2.comp59600_c0_seq3	2e-18	sp|Q8R116|NOTUM_MOUSE Protein notum homolog OS=Mus musculus GN=Notum PE=2 SV=2
CL18004Contig1	2e-73	sp|Q54NA3|ATG9_DICDI Autophagy-related protein 9 OS=Dictyostelium discoideum GN=atg9 PE=2 SV=1
con2.comp56325_c0_seq8	1e-09	sp|Q43088|RBCMT_PEA Ribulose-1,5 bisphosphate carboxylase/oxygenase large subunit N-methyltransferase, chloroplastic OS=Pisum sativum GN=RBCMT PE=1 SV=1
con2.comp58358_c1_seq4	7e-10	sp|Q05865|FOLC_BACSU Folylpolyglutamate synthase OS=Bacillus subtilis (strain 168) GN=folC PE=3 SV=2
con2.comp555736_c0_seq1	2e-17	sp|P28799|GRN_HUMAN Granulins OS=Homo sapiens GN=GRN PE=1 SV=2
con2.comp58938_c0_seq3	7e-129	sp|Q940Y3|ARID3_ARATH AT-rich interactive domain-containing protein 3 OS=Arabidopsis thaliana GN=ARID3 PE=2 SV=1
CL1Contig765	3e-131	sp|Q9SY57|P2A10_ARATH Protein PHLOEM PROTEIN 2-LIKE A10 OS=Arabidopsis thaliana GN=PP2A10 PE=2 SV=1
d2.comp57063_c0_seq3	3e-22	sp|Q5RHX6|DCNL4_DANRE DCN1-like protein 4 OS=Danio rerio GN=dcun1d4 PE=4 SV=2
d2.comp58563_c0_seq40	1e-22	sp|P44941|Y933_HAEIN Uncharacterized protein HI_0933 OS=Haemophilus influenzae (strain ATCC 51907 / DSM 11121 / KW20 / Rd) GN=HI_0933 PE=1 SV=1
con2.comp31371_c0_seq1	1e-25	sp|Q9UW02|THIO_COPCM Thioredoxin OS=Coprinus comatus PE=1 SV=1
con2.comp53706_c0_seq1	3e-99	sp|Q8VWK4|TRB1_ARATH Telomere repeat-binding factor 1 OS=Arabidopsis thaliana GN=TRB1 PE=1 SV=1
d2.comp67631_c0_seq1	8e-16	sp|Q8AVI4|SHOC2_XENLA Leucine-rich repeat protein SHOC-2 OS=Xenopus laevis GN=shoc2 PE=2 SV=1
con2.comp56251_c0_seq2	8e-09	sp|P86071|TALDO_CAPAA Transaldolase (Fragments) OS=Capsicum annuum var. annuum PE=1 SV=1
d2.comp473689_c0_seq1	3e-30	sp|B8HXV0|RF1_CYAP4 Peptide chain release factor 1 OS=Cyanothece sp. (strain PCC 7425 / ATCC 29141) GN=prfA PE=3 SV=1
con2.comp47484_c0_seq1	3e-16	sp|O23262|RLF32_ARATH Protein RALF-like 32 OS=Arabidopsis thaliana GN=RALFL32 PE=3 SV=1
d2.comp112701_c0_seq1	5e-24	sp|Q9D023|MPC2_MOUSE Mitochondrial pyruvate carrier 2 OS=Mus musculus GN=Mpc2 PE=1 SV=1
CL17005Contig1	0	sp|Q9FK33|PP427_ARATH Pentatricopeptide repeat-containing protein At5g50390, chloroplastic OS=Arabidopsis thaliana GN=PCMP-H58 PE=2 SV=1
d2.comp64558_c0_seq1	0	sp|Q9M7Z1|ODB2_ARATH Lipoamide acyltransferase component of branched-chain alpha-keto acid dehydrogenase complex, mitochondrial OS=Arabidopsis thaliana GN=BCE2 PE=1 SV=1
con2.comp31379_c0_seq1	2e-09	sp|Q8L649|BB_ARATH E3 ubiquitin ligase BIG BROTHER OS=Arabidopsis thaliana GN=BB PE=1 SV=1
con2.comp56579_c0_seq1	2e-64	sp|Q03701|CEBPZ_HUMAN CCAAT/enhancer-binding protein zeta OS=Homo sapiens GN=CEBPZ PE=1 SV=3
d2.comp52074_c0_seq1	5e-09	sp|A7I0W4|CH10_CAMHC 10 kDa chaperonin OS=Campylobacter hominis (strain ATCC BAA-381 / LMG 19568 / NCTC 13146 / CH001A) GN=groS PE=3 SV=1
d2.comp63882_c0_seq3	3e-29	sp|Q7T012|HDHD3_DANRE Haloacid dehalogenase-like hydrolase domain-containing protein 3 OS=Danio rerio GN=hdhd3 PE=2 SV=1
d2.comp909_c0_seq1	3e-38	sp|Q9SD88|ASTER_ARATH Protein Asterix OS=Arabidopsis thaliana GN=At5g07960 PE=3 SV=1
CL16323Contig1	4e-62	sp|A2QVV2|CREC_ASPNC Probable catabolite repression protein creC OS=Aspergillus niger (strain CBS 513.88 / FGSC A1513) GN=creC PE=3 SV=1
con2.comp373710_c0_seq1	2e-50	sp|Q58DT1|RL7_BOVIN 60S ribosomal protein L7 OS=Bos taurus GN=RPL7 PE=2 SV=1
d2.comp34167_c0_seq1	3e-129	sp|P17784|ALF_ORYSJ Fructose-bisphosphate aldolase cytoplasmic isozyme OS=Oryza sativa subsp. japonica GN=FBA PE=1 SV=2
CL8195Contig1	1e-117	sp|O80361|RK4_TOBAC 50S ribosomal protein L4, chloroplastic OS=Nicotiana tabacum GN=RPL4 PE=2 SV=1
con2.comp9563_c1_seq1	3e-30	sp|Q8K3X2|FCL_CRIGR GDP-L-fucose synthase OS=Cricetulus griseus GN=TSTA3 PE=2 SV=1
d2.comp58876_c0_seq2	4e-27	sp|Q6XAT2|ERL2_ARATH LRR receptor-like serine/threonine-protein kinase ERL2 OS=Arabidopsis thaliana GN=ERL2 PE=2 SV=1
d2.comp59229_c0_seq3	2e-16	sp|Q499P8|CP058_RAT UPF0420 protein C16orf58 homolog OS=Rattus norvegicus PE=2 SV=1
con2.comp58211_c0_seq1	0	sp|P55229|GLGL1_ARATH Glucose-1-phosphate adenylyltransferase large subunit 1, chloroplastic OS=Arabidopsis thaliana GN=ADG2 PE=1 SV=3
d2.comp62060_c1_seq1	5e-34	sp|Q0DCT8|G11A_ORYSJ Protein kinase G11A OS=Oryza sativa subsp. japonica GN=Os06g0291600 PE=2 SV=1
con2.comp7990_c0_seq1	1e-18	sp|Q945B7|CRD1_EUPES Magnesium-protoporphyrin IX monomethyl ester [oxidative] cyclase, chloroplastic OS=Euphorbia esula GN=CRD1 PE=3 SV=1
con2.comp60136_c0_seq9	2e-28	sp|O04379|AGO1_ARATH Protein argonaute 1 OS=Arabidopsis thaliana GN=AGO1 PE=1 SV=1
CL12638Contig1	5e-11	sp|Q8L3W1|VRN1_ARATH B3 domain-containing transcription factor VRN1 OS=Arabidopsis thaliana GN=VRN1 PE=1 SV=1
CL19162Contig1	5e-30	sp|O64705|PP184_ARATH Pentatricopeptide repeat-containing protein At2g34400 OS=Arabidopsis thaliana GN=PCMP-E23 PE=3 SV=2
con2.comp56152_c0_seq1	2e-32	sp|O43719|HTSF1_HUMAN HIV Tat-specific factor 1 OS=Homo sapiens GN=HTATSF1 PE=1 SV=1
d2.comp65555_c0_seq12	4e-143	sp|Q9ZR40|U2A2B_NICPL Splicing factor U2af large subunit B OS=Nicotiana plumbaginifolia GN=U2AF65B PE=2 SV=1
con2.comp53423_c0_seq1	0	sp|Q0WPU1|MYO15_ARATH Myosin-15 OS=Arabidopsis thaliana GN=XI-I PE=2 SV=1
con2.comp51829_c0_seq11	3e-119	sp|Q94B74|NUDT2_ARATH Nudix hydrolase 2 OS=Arabidopsis thaliana GN=NUDT2 PE=1 SV=1
d2.comp61799_c0_seq2	0	sp|O65351|SUBL_ARATH Subtilisin-like protease OS=Arabidopsis thaliana GN=ARA12 PE=1 SV=1
con2.comp52784_c0_seq2	4e-102	sp|O48529|STR9_ARATH Rhodanese-like domain-containing protein 9, chloroplastic OS=Arabidopsis thaliana GN=STR9 PE=2 SV=1
con2.comp53203_c1_seq7	8e-15	sp|Q08584|FCPA_PHATR Fucoxanthin-chlorophyll a-c binding protein A, chloroplastic OS=Phaeodactylum tricornutum GN=FCPA PE=2 SV=1
d2.comp55915_c0_seq2	3e-09	sp|P45871|YWKD_BACSU Uncharacterized protein YwkD OS=Bacillus subtilis (strain 168) GN=ywkD PE=4 SV=1
d2.comp52837_c0_seq1	4e-147	sp|A7QEU4|PER5_VITVI Peroxidase 5 OS=Vitis vinifera GN=GSVIVT00037159001 PE=1 SV=2
[truncated: 35,558 more rows]
