# Supplementary material for: Transcriptome profiling of the floating-leaved aquatic plant Nymphoides peltata in response to flooding stress
Source: BMC Genomics. 2017 Jan 31;18:119. doi: 10.1186/s12864-017-3515-y (PMC5282827; doi:10.1186/s12864-017-3515-y)
Supplement: Additional file 6: — This table provides all differentially expressed genes meeting the threshold (FDR ≤ 0.01) and the GO terms that the differentially expressed genes were enriched. (XLS 207 kb) [file 12864_2017_3515_MOESM6_ESM.xls]

## Sheet: Sheet1
Additional file 6 This table provides all differentially expressed genes meeting the threshold (FDR ≤ 0.01) and the GO Terms that the differentially expressed genes were enriched.
ID	Term	category	ListHits	totalHits	p	FDR	Enrichment_score	GeneID
GO:0004073	aspartate-semialdehyde dehydrogenase activity	Function	4	4	0	0	6.62429	d2.comp5623_c0_seq1;CL16605Contig1;d2.comp227006_c0_seq1;d2.comp64253_c1_seq1
GO:0015036	disulfide oxidoreductase activity	Function	3	3	0	0	6.62429	d2.comp56119_c0_seq1;d2.comp46598_c0_seq1;d2.comp32405_c0_seq1
GO:0009064	glutamine family amino acid metabolic process	Process	3	3	0	0	6.62429	con2.comp55906_c0_seq1;con2.comp55906_c0_seq2;con2.comp55906_c0_seq3
GO:0008622	epsilon DNA polymerase complex	Component	3	3	0	0	6.62429	CL3952Contig1;d2.comp51997_c0_seq1;d2.comp58504_c0_seq1
GO:0080083	beta-gentiobiose beta-glucosidase activity	Function	2	2	0	0	6.62429	d2.comp62407_c0_seq1;con2.comp56364_c1_seq13
GO:0080082	esculin beta-glucosidase activity	Function	2	2	0	0	6.62429	d2.comp62407_c0_seq1;con2.comp56364_c1_seq13
GO:0080081	4-methylumbelliferyl-beta-D-glucopyranoside beta-glucosidase activity	Function	2	2	0	0	6.62429	d2.comp62407_c0_seq1;con2.comp56364_c1_seq13
GO:0070182	DNA polymerase binding	Function	2	2	0	0	6.62429	d2.comp60665_c0_seq1;d2.comp60665_c0_seq2
GO:0050486	intramolecular transferase activity, transferring hydroxy groups	Function	2	2	0	0	6.62429	CL8009Contig1;d2.comp45061_c0_seq1
GO:0047668	amygdalin beta-glucosidase activity	Function	2	2	0	0	6.62429	d2.comp62407_c0_seq1;con2.comp56364_c1_seq13
GO:0046423	allene-oxide cyclase activity	Function	2	2	0	0	6.62429	CL16170Contig1;d2.comp54731_c0_seq1
GO:0046080	dUTP metabolic process	Process	2	2	0	0	6.62429	d2.comp58591_c0_seq1;CL13941Contig1
GO:0042602	riboflavin reductase (NADPH) activity	Function	2	2	0	0	6.62429	d2.comp51005_c0_seq1;d2.comp54787_c0_seq1
GO:0031429	box H/ACA snoRNP complex	Component	2	2	0	0	6.62429	d2.comp2241_c0_seq1;CL6219Contig1
GO:0031120	snRNA pseudouridine synthesis	Process	2	2	0	0	6.62429	d2.comp2241_c0_seq1;CL6219Contig1
GO:0030385	ferredoxin:thioredoxin reductase activity	Function	2	2	0	0	6.62429	d2.comp47382_c0_seq1;d2.comp47382_c0_seq2
GO:0030261	chromosome condensation	Process	2	2	0	0	6.62429	CL8638Contig1;CL6084Contig1
GO:0019379	sulfate assimilation, phosphoadenylyl sulfate reduction by phosphoadenylyl-sulfate reductase (thioredoxin)	Process	2	2	0	0	6.62429	d2.comp52341_c0_seq1;d2.comp52341_c0_seq2
GO:0016531	copper chaperone activity	Function	2	2	0	0	6.62429	d2.comp57420_c0_seq1;d2.comp232715_c0_seq1
GO:0016048	detection of temperature stimulus	Process	2	2	0	0	6.62429	CL3329Contig1;d2.comp59290_c0_seq2
GO:0010478	chlororespiration	Process	2	2	0	0	6.62429	d2.comp55353_c0_seq1;d2.comp41654_c1_seq1
GO:0010318	pyrophosphate-dependent phosphofructokinase complex, beta-subunit complex	Component	2	2	0	0	6.62429	d2.comp53520_c0_seq3;CL10131Contig1
GO:0010244	response to low fluence blue light stimulus by blue low-fluence system	Process	2	2	0	0	6.62429	CL1601Contig1;d2.comp64684_c0_seq1
GO:0009871	jasmonic acid and ethylene-dependent systemic resistance, ethylene mediated signaling pathway	Process	2	2	0	0	6.62429	CL1Contig1114;d2.comp57192_c0_seq1
GO:0009815	1-aminocyclopropane-1-carboxylate oxidase activity	Function	2	2	0	0	6.62429	d2.comp53659_c0_seq1;d2.comp48959_c0_seq1
GO:0009544	chloroplast ATP synthase complex	Component	2	2	0	0	6.62429	d2.comp59435_c0_seq1;d2.comp59435_c0_seq2
GO:0008398	sterol 14-demethylase activity	Function	2	2	0	0	6.62429	d2.comp4252_c0_seq1;d2.comp32007_c0_seq1
GO:0006793	phosphorus metabolic process	Process	2	2	0	0	6.62429	d2.comp60665_c0_seq1;d2.comp60665_c0_seq2
GO:0006555	methionine metabolic process	Process	2	2	0	0	6.62429	d2.comp53571_c0_seq1;d2.comp64752_c0_seq1
GO:0006226	dUMP biosynthetic process	Process	2	2	0	0	6.62429	d2.comp58591_c0_seq1;CL13941Contig1
GO:0006101	citrate metabolic process	Process	2	2	0	0	6.62429	d2.comp52541_c0_seq1;d2.comp54704_c1_seq1
GO:0006065	UDP-glucuronate biosynthetic process	Process	2	2	0	0	6.62429	d2.comp56714_c0_seq1;d2.comp56714_c0_seq3
GO:0004604	phosphoadenylyl-sulfate reductase (thioredoxin) activity	Function	2	2	0	0	6.62429	d2.comp52341_c0_seq1;d2.comp52341_c0_seq2
GO:0004567	beta-mannosidase activity	Function	2	2	0	0	6.62429	d2.comp62407_c0_seq1;con2.comp56364_c1_seq13
GO:0004489	methylenetetrahydrofolate reductase (NADPH) activity	Function	2	2	0	0	6.62429	d2.comp53571_c0_seq1;d2.comp64752_c0_seq1
GO:0004170	dUTP diphosphatase activity	Function	2	2	0	0	6.62429	d2.comp58591_c0_seq1;CL13941Contig1
GO:0009765	photosynthesis, light harvesting	Process	85	215	5.9e-19	8.64e-18	2.61891	CL18275Contig1;con2.comp1004194_c0_seq1;con2.comp41974_c0_seq2;d2.comp48186_c0_seq1;con2.comp50377_c1_seq1;d2.comp57138_c0_seq1;d2.comp35001_c0_seq1;d2.comp796_c0_seq1;con2.comp38390_c1_seq1;con2.comp31140_c0_seq1;CL68Contig1;CL68Contig2;CL68Contig3;con2.comp44312_c1_seq1;con2.comp44312_c1_seq3;con2.comp117097_c0_seq1;con2.comp335111_c0_seq1;d2.comp149966_c0_seq1;con2.comp19944_c0_seq1;con2.comp2…
GO:0003735	structural constituent of ribosome	Function	275	1131	4.77e-17	6.94e-16	1.61068	CL14856Contig1;d2.comp223771_c0_seq1;con2.comp136587_c0_seq1;d2.comp40220_c0_seq1;d2.comp57960_c0_seq1;d2.comp57960_c0_seq2;d2.comp45568_c0_seq1;d2.comp29258_c0_seq1;d2.comp57059_c0_seq1;d2.comp57059_c0_seq3;d2.comp57059_c0_seq4;d2.comp57059_c0_seq8;con2.comp174918_c0_seq1;d2.comp33019_c0_seq1;d2.comp41396_c0_seq1;d2.comp57732_c0_seq1;d2.comp39457_c0_seq1;d2.comp55829_c0_seq3;d2.comp473783_c0_seq…
GO:0006412	translation	Process	262	1087	8.2e-16	1.19e-14	1.59666	CL14856Contig1;d2.comp223771_c0_seq1;con2.comp136587_c0_seq1;d2.comp40220_c0_seq1;d2.comp57960_c0_seq1;d2.comp57960_c0_seq2;d2.comp29258_c0_seq1;d2.comp57059_c0_seq1;d2.comp57059_c0_seq3;d2.comp57059_c0_seq4;d2.comp57059_c0_seq8;con2.comp174918_c0_seq1;d2.comp33019_c0_seq1;d2.comp41396_c0_seq1;d2.comp57732_c0_seq1;d2.comp39457_c0_seq1;d2.comp55829_c0_seq3;d2.comp473783_c0_seq1;CL8210Contig1;d2.co…
GO:0005618	cell wall	Component	121	393	8.24e-16	1.19e-14	2.03954	d2.comp479678_c0_seq1;CL14856Contig1;d2.comp65857_c0_seq4;d2.comp53520_c0_seq3;con2.comp59667_c0_seq1;con2.comp59667_c0_seq3;d2.comp52541_c0_seq1;d2.comp65641_c0_seq1;d2.comp50353_c0_seq1;con2.comp43451_c0_seq1;d2.comp319173_c0_seq1;d2.comp57074_c0_seq1;CL4521Contig1;d2.comp56726_c0_seq1;con2.comp58412_c0_seq5;d2.comp61234_c0_seq1;d2.comp3713_c0_seq1;d2.comp39843_c0_seq1;CL9606Contig1;d2.comp6481…
GO:0048046	apoplast	Component	103	314	9.18e-16	1.31e-14	2.17294	d2.comp319826_c0_seq1;CL4671Contig1;d2.comp60424_c2_seq1;d2.comp46616_c0_seq1;d2.comp166414_c0_seq1;d2.comp48109_c0_seq1;d2.comp56119_c0_seq1;CL3952Contig1;d2.comp54097_c0_seq1;d2.comp65212_c0_seq1;d2.comp40131_c0_seq1;d2.comp65641_c0_seq1;con2.comp43451_c0_seq1;d2.comp51858_c0_seq1;CL4521Contig1;d2.comp59595_c0_seq1;d2.comp59595_c0_seq2;d2.comp53070_c0_seq1;d2.comp45355_c0_seq1;d2.comp396576_c0_…
GO:0016020	membrane	Component	449	2123	4.08e-15	5.8e-14	1.40099	con2.comp29276_c0_seq1;con2.comp136587_c0_seq1;d2.comp50767_c0_seq1;d2.comp50767_c0_seq2;d2.comp351515_c0_seq1;d2.comp280246_c0_seq1;d2.comp5260_c0_seq1;con2.comp49473_c0_seq1;d2.comp340476_c0_seq1;d2.comp56382_c0_seq1;CL1277Contig1;d2.comp59917_c1_seq1;d2.comp144602_c0_seq1;d2.comp59917_c1_seq4;d2.comp29258_c0_seq1;d2.comp59024_c0_seq1;d2.comp59024_c0_seq4;con2.comp59441_c0_seq5;d2.comp284564_c0…
GO:0005507	copper ion binding	Function	101	316	1.16e-14	1.63e-13	2.11726	CL13Contig17;con2.comp46654_c0_seq10;d2.comp53908_c1_seq1;d2.comp56347_c0_seq1;con2.comp59441_c0_seq5;d2.comp55008_c0_seq1;d2.comp52541_c0_seq1;d2.comp49561_c0_seq1;d2.comp11473_c0_seq1;d2.comp56119_c0_seq1;d2.comp1438_c0_seq1;d2.comp65212_c0_seq1;d2.comp54827_c0_seq1;d2.comp319173_c0_seq1;d2.comp62280_c0_seq1;d2.comp62406_c0_seq1;d2.comp62406_c0_seq2;d2.comp59595_c0_seq1;d2.comp59595_c0_seq2;d2.…
GO:0005730	nucleolus	Component	142	525	3.84e-13	5.39e-12	1.79171	CL14856Contig1;d2.comp67362_c0_seq17;d2.comp57096_c0_seq1;d2.comp45568_c0_seq1;d2.comp65857_c0_seq4;d2.comp60424_c2_seq1;d2.comp65440_c0_seq1;d2.comp3862_c0_seq1;d2.comp57732_c0_seq1;d2.comp237753_c0_seq1;d2.comp55829_c0_seq3;d2.comp57541_c0_seq1;d2.comp57541_c0_seq2;d2.comp55251_c0_seq1;d2.comp55251_c0_seq2;d2.comp51825_c0_seq1;d2.comp58018_c0_seq4;d2.comp62904_c0_seq1;d2.comp47576_c0_seq1;d2.co…
GO:0009505	plant-type cell wall	Component	71	208	2.11e-12	2.95e-11	2.26118	d2.comp54437_c2_seq1;d2.comp166414_c0_seq1;d2.comp55008_c0_seq1;d2.comp55511_c0_seq1;d2.comp65212_c0_seq1;d2.comp64072_c0_seq1;d2.comp61132_c0_seq1;d2.comp45355_c0_seq1;con2.comp53775_c0_seq2;d2.comp33306_c0_seq1;d2.comp52616_c0_seq1;con2.comp56125_c0_seq1;CL17795Contig1;con2.comp49565_c0_seq1;d2.comp56873_c0_seq1;CL13697Contig1;d2.comp62494_c0_seq1;d2.comp66036_c3_seq7;con2.comp51096_c0_seq13;co…
GO:0008447	L-ascorbate oxidase activity	Function	19	27	1.1e-11	1.52e-10	4.66154	d2.comp55008_c0_seq1;d2.comp65212_c0_seq1;d2.comp45355_c0_seq1;con2.comp55293_c0_seq1;d2.comp66448_c0_seq5;CL1Contig815;d2.comp63783_c0_seq1;d2.comp59370_c0_seq1;d2.comp64798_c0_seq1;CL1Contig1232;CL1031Contig2;d2.comp55008_c1_seq1;d2.comp57229_c0_seq1;d2.comp64919_c0_seq4;d2.comp66448_c0_seq23;d2.comp66448_c0_seq24;CL2382Contig1;con2.comp52143_c0_seq1;d2.comp56709_c1_seq3
GO:0022625	cytosolic large ribosomal subunit	Component	64	192	7.27e-11	1e-09	2.2081	d2.comp57960_c0_seq1;d2.comp57960_c0_seq2;d2.comp65440_c0_seq1;d2.comp57732_c0_seq1;CL8210Contig1;d2.comp60969_c0_seq1;d2.comp58018_c0_seq4;con2.comp180485_c0_seq1;d2.comp34576_c0_seq1;d2.comp52217_c0_seq1;d2.comp52217_c0_seq2;CL15818Contig1;d2.comp54146_c0_seq1;d2.comp54146_c0_seq3;d2.comp57577_c0_seq1;d2.comp24357_c0_seq1;CL17478Contig1;CL7026Contig1;d2.comp56380_c0_seq1;d2.comp36976_c0_seq1;co…
GO:0015979	photosynthesis	Process	89	309	2.1e-10	2.88e-09	1.90797	d2.comp417383_c0_seq1;d2.comp567446_c0_seq1;con2.comp53212_c1_seq3;d2.comp53520_c0_seq3;con2.comp56889_c0_seq2;con2.comp172640_c0_seq1;con2.comp177633_c0_seq1;con2.comp176288_c0_seq1;con2.comp274708_c0_seq1;d2.comp348845_c0_seq1;con2.comp372081_c0_seq1;con2.comp164836_c0_seq1;d2.comp43832_c0_seq1;con2.comp44312_c1_seq2;con2.comp303218_c0_seq1;d2.comp58679_c0_seq11;d2.comp48726_c0_seq1;d2.comp3305…
GO:0009523	photosystem II	Component	30	65	5.3e-10	7.23e-09	3.05736	d2.comp53157_c0_seq1;con2.comp166458_c0_seq1;CL68Contig1;CL68Contig2;con2.comp303218_c0_seq1;con2.comp141954_c0_seq1;d2.comp54914_c0_seq1;d2.comp32965_c0_seq1;d2.comp57596_c1_seq2;con2.comp231087_c0_seq1;CL16616Contig1;d2.comp66079_c0_seq1;d2.comp66079_c0_seq5;d2.comp66079_c0_seq6;d2.comp56158_c1_seq1;con2.comp31317_c0_seq1;con2.comp28047_c0_seq1;d2.comp56633_c0_seq1;d2.comp282171_c0_seq1;d2.comp…
GO:0046872	metal ion binding	Function	282	1338	8.85e-10	1.2e-08	1.39615	con2.comp19545_c0_seq1;d2.comp55566_c0_seq1;d2.comp55566_c0_seq2;d2.comp44259_c0_seq1;d2.comp54437_c2_seq1;d2.comp51479_c0_seq1;CL12633Contig1;d2.comp62097_c0_seq1;con2.comp53225_c0_seq12;CL18275Contig1;d2.comp44096_c0_seq1;d2.comp65435_c0_seq1;con2.comp1004194_c0_seq1;CL14799Contig1;con2.comp268656_c0_seq1;con2.comp57116_c0_seq1;d2.comp60811_c0_seq1;d2.comp54126_c0_seq1;d2.comp56317_c0_seq2;con2…
GO:0046686	response to cadmium ion	Process	139	568	1.34e-09	1.81e-08	1.62109	d2.comp35113_c0_seq1;d2.comp65366_c0_seq1;d2.comp51070_c1_seq1;d2.comp53520_c0_seq3;con2.comp45893_c0_seq1;d2.comp52541_c0_seq1;d2.comp49561_c0_seq1;d2.comp49884_c0_seq1;d2.comp66482_c0_seq5;d2.comp56119_c0_seq1;d2.comp54097_c0_seq1;con2.comp56506_c0_seq4;d2.comp51825_c0_seq1;d2.comp18558_c0_seq1;d2.comp44343_c0_seq1;d2.comp9544_c0_seq1;d2.comp57074_c0_seq1;CL4521Contig1;d2.comp59595_c0_seq1;d2.c…
GO:0009570	chloroplast stroma	Component	173	753	2.87e-09	3.84e-08	1.52192	d2.comp58236_c0_seq1;CL13Contig17;d2.comp53908_c1_seq1;d2.comp65366_c0_seq1;CL12633Contig1;CL4671Contig1;d2.comp44096_c0_seq1;d2.comp29258_c0_seq1;d2.comp60424_c2_seq1;d2.comp46616_c0_seq1;con2.comp53212_c1_seq3;d2.comp56248_c0_seq1;con2.comp45893_c0_seq1;d2.comp33019_c0_seq1;d2.comp5491_c0_seq1;d2.comp46292_c0_seq1;d2.comp40085_c0_seq1;d2.comp59149_c0_seq1;d2.comp37273_c0_seq1;d2.comp1438_c0_seq…
GO:0022627	cytosolic small ribosomal subunit	Component	57	180	6.07e-09	8.09e-08	2.09769	d2.comp29258_c0_seq1;d2.comp57059_c0_seq1;d2.comp57059_c0_seq3;d2.comp57059_c0_seq4;d2.comp57059_c0_seq8;d2.comp55829_c0_seq3;d2.comp57541_c0_seq2;d2.comp55251_c0_seq1;d2.comp55251_c0_seq2;d2.comp60639_c0_seq1;con2.comp6042_c0_seq1;d2.comp51281_c1_seq1;d2.comp1116_c0_seq1;d2.comp49272_c0_seq1;d2.comp355178_c0_seq1;d2.comp55717_c0_seq2;d2.comp3713_c0_seq1;d2.comp55849_c0_seq1;d2.comp55891_c0_seq1;…
GO:0055114	oxidation-reduction process	Process	423	2194	1.5e-08	1.99e-07	1.27715	CL15640Contig1;d2.comp34830_c0_seq1;d2.comp53908_c1_seq1;d2.comp61652_c0_seq1;d2.comp54437_c2_seq1;d2.comp51479_c0_seq1;con2.comp54144_c0_seq4;d2.comp62532_c0_seq1;d2.comp319826_c0_seq1;d2.comp63737_c0_seq1;d2.comp49978_c0_seq1;d2.comp63083_c0_seq1;d2.comp63083_c0_seq3;d2.comp58045_c0_seq1;d2.comp59031_c0_seq1;CL234Contig2;d2.comp55008_c0_seq1;d2.comp60811_c0_seq1;con2.comp52941_c0_seq11;d2.comp5…
GO:0009538	photosystem I reaction center	Component	21	42	1.92e-08	2.53e-07	3.31215	con2.comp177633_c0_seq1;con2.comp176288_c0_seq1;con2.comp274708_c0_seq1;con2.comp372081_c0_seq1;CL8224Contig1;con2.comp197787_c0_seq1;d2.comp214542_c0_seq1;d2.comp57444_c0_seq1;d2.comp57444_c0_seq2;d2.comp57444_c0_seq3;con2.comp41472_c0_seq1;con2.comp41472_c0_seq2;con2.comp41472_c0_seq3;d2.comp56369_c0_seq1;d2.comp125538_c0_seq1;d2.comp48482_c0_seq1;d2.comp48537_c0_seq1;con2.comp269898_c0_seq1;d2…
GO:0022626	cytosolic ribosome	Component	48	148	3.37e-08	4.41e-07	2.14842	d2.comp44955_c0_seq1;CL14856Contig1;con2.comp136587_c0_seq1;d2.comp45568_c0_seq1;CL1605Contig1;d2.comp60424_c2_seq1;d2.comp53078_c0_seq1;d2.comp53078_c0_seq2;d2.comp33019_c0_seq1;d2.comp49884_c0_seq1;d2.comp57541_c0_seq1;d2.comp34744_c0_seq1;d2.comp59397_c0_seq1;d2.comp59397_c0_seq2;d2.comp55547_c0_seq1;con2.comp60377_c0_seq10;con2.comp60377_c0_seq11;d2.comp8543_c0_seq1;d2.comp64315_c0_seq3;d2.co…
GO:0044446	intracellular organelle part	Component	15	28	3.48e-07	4.54e-06	3.54873	con2.comp136587_c0_seq1;con2.comp272030_c0_seq1;con2.comp378273_c0_seq1;d2.comp47734_c0_seq1;d2.comp55547_c0_seq1;d2.comp47620_c0_seq1;d2.comp48151_c0_seq1;d2.comp219552_c0_seq1;d2.comp8492_c0_seq1;con2.comp237801_c0_seq1;d2.comp53656_c0_seq1;d2.comp59384_c1_seq1;CL8931Contig1;d2.comp41879_c0_seq1;d2.comp14373_c0_seq1
GO:0005840	ribosome	Component	143	654	1.27e-06	1.65e-05	1.44843	d2.comp223771_c0_seq1;d2.comp40220_c0_seq1;con2.comp174918_c0_seq1;con2.comp272030_c0_seq1;con2.comp378273_c0_seq1;d2.comp41396_c0_seq1;d2.comp39457_c0_seq1;d2.comp473783_c0_seq1;d2.comp199713_c0_seq1;d2.comp1309_c0_seq1;d2.comp349686_c0_seq1;d2.comp60547_c0_seq1;d2.comp50809_c0_seq1;CL163Contig1;d2.comp6999_c0_seq1;d2.comp36442_c0_seq1;con2.comp317_c0_seq1;d2.comp171894_c0_seq1;d2.comp41443_c0_s…
GO:0006633	fatty acid biosynthetic process	Process	42	138	1.45e-06	1.87e-05	2.01609	CL13Contig17;d2.comp53908_c1_seq1;d2.comp65366_c0_seq1;CL12633Contig1;d2.comp63737_c0_seq1;d2.comp49978_c0_seq1;d2.comp65173_c0_seq1;CL5402Contig1;CL6022Contig1;d2.comp61955_c0_seq1;d2.comp62220_c0_seq2;d2.comp62220_c0_seq5;con2.comp55268_c0_seq1;CL17014Contig1;d2.comp58328_c0_seq1;d2.comp58328_c0_seq2;d2.comp49153_c0_seq1;d2.comp41161_c0_seq1;d2.comp59815_c0_seq1;d2.comp53908_c0_seq1;CL13Contig8…
GO:0070178	D-serine metabolic process	Process	6	7	1.78e-06	2.25e-05	5.67796	d2.comp378608_c0_seq1;CL17692Contig1;con2.comp46654_c0_seq1;con2.comp46654_c0_seq3;con2.comp46654_c0_seq5;con2.comp46654_c0_seq6
GO:0008721	D-serine ammonia-lyase activity	Function	6	7	1.78e-06	2.25e-05	5.67796	d2.comp378608_c0_seq1;CL17692Contig1;con2.comp46654_c0_seq1;con2.comp46654_c0_seq3;con2.comp46654_c0_seq5;con2.comp46654_c0_seq6
GO:0004617	phosphoglycerate dehydrogenase activity	Function	6	7	1.78e-06	2.25e-05	5.67796	con2.comp59363_c0_seq1;d2.comp56523_c0_seq1;d2.comp56523_c0_seq2;d2.comp52667_c0_seq1;d2.comp64876_c1_seq1;d2.comp64876_c1_seq2
GO:0003941	L-serine ammonia-lyase activity	Function	6	7	1.78e-06	2.25e-05	5.67796	d2.comp378608_c0_seq1;CL17692Contig1;con2.comp46654_c0_seq1;con2.comp46654_c0_seq3;con2.comp46654_c0_seq5;con2.comp46654_c0_seq6
GO:0009579	thylakoid	Component	43	145	2.44e-06	3.06e-05	1.96444	CL13Contig17;d2.comp53908_c1_seq1;d2.comp5260_c0_seq1;d2.comp1309_c0_seq1;d2.comp60547_c0_seq1;d2.comp44343_c0_seq1;d2.comp210090_c0_seq1;CL4521Contig1;d2.comp55353_c0_seq1;d2.comp34348_c0_seq1;d2.comp54876_c1_seq1;d2.comp8269_c0_seq1;d2.comp168029_c0_seq1;d2.comp51322_c0_seq1;d2.comp56721_c0_seq1;d2.comp37107_c0_seq1;CL13Contig8;d2.comp52238_c0_seq1;d2.comp295469_c0_seq1;d2.comp56363_c0_seq2;con…
GO:0009651	response to salt stress	Process	89	374	3.2e-06	3.99e-05	1.57637	d2.comp6619_c0_seq1;d2.comp62707_c2_seq4;d2.comp62659_c0_seq1;d2.comp166414_c0_seq1;con2.comp45893_c0_seq1;d2.comp52541_c0_seq1;d2.comp63349_c1_seq1;d2.comp49884_c0_seq1;d2.comp37273_c0_seq1;d2.comp66482_c0_seq5;d2.comp63331_c1_seq1;d2.comp60738_c0_seq1;d2.comp63422_c0_seq5;d2.comp184854_c0_seq1;d2.comp18558_c0_seq1;d2.comp44343_c0_seq1;con2.comp56806_c0_seq7;d2.comp36036_c0_seq1;d2.comp6872_c0_s…
GO:0009955	adaxial/abaxial pattern specification	Process	9	14	3.39e-06	4.21e-05	4.25847	d2.comp57732_c0_seq1;d2.comp56142_c0_seq1;d2.comp48303_c0_seq1;d2.comp49451_c0_seq1;d2.comp55436_c0_seq1;CL7503Contig1;d2.comp62376_c0_seq2;d2.comp54782_c0_seq1;d2.comp54782_c0_seq2
GO:0005576	extracellular region	Component	92	393	4.66e-06	5.76e-05	1.55072	d2.comp57363_c0_seq4;d2.comp60939_c1_seq4;con2.comp59441_c0_seq5;d2.comp33026_c0_seq1;d2.comp50117_c0_seq1;d2.comp11473_c0_seq1;con2.comp51048_c0_seq2;con2.comp58321_c1_seq1;d2.comp59403_c0_seq1;CL13453Contig1;d2.comp33306_c0_seq1;d2.comp52616_c0_seq1;con2.comp46890_c0_seq5;d2.comp57047_c0_seq2;d2.comp56053_c1_seq1;d2.comp56741_c0_seq1;d2.comp17702_c0_seq1;CL1200Contig1;d2.comp37302_c0_seq1;d2.co…
GO:0009507	chloroplast	Component	465	2564	4.86e-06	5.98e-05	1.20136	d2.comp479678_c0_seq1;d2.comp12048_c0_seq1;d2.comp55840_c0_seq1;d2.comp35113_c0_seq1;d2.comp50873_c0_seq1;CL14856Contig1;d2.comp223771_c0_seq1;d2.comp57960_c0_seq1;d2.comp57960_c0_seq2;d2.comp140974_c0_seq1;d2.comp45568_c0_seq1;d2.comp65428_c0_seq1;d2.comp56382_c0_seq1;CL1605Contig1;d2.comp31688_c0_seq1;con2.comp1004194_c0_seq1;d2.comp166414_c0_seq1;d2.comp52541_c0_seq1;con2.comp268656_c0_seq1;co…
GO:0006184	GTP catabolic process	Process	66	261	5.84e-06	7.14e-05	1.67511	d2.comp61990_c1_seq1;d2.comp52211_c0_seq1;d2.comp264499_c0_seq1;con2.comp45003_c0_seq1;d2.comp63331_c1_seq1;CL20Contig4;CL20Contig6;CL20Contig7;con2.comp48833_c0_seq1;d2.comp9544_c0_seq1;d2.comp17690_c0_seq1;con2.comp158686_c0_seq1;d2.comp64497_c0_seq3;CL2425Contig1;d2.comp55758_c1_seq2;d2.comp49115_c0_seq1;con2.comp216898_c0_seq1;con2.comp293842_c0_seq1;d2.comp65456_c0_seq1;d2.comp47623_c0_seq1;…
GO:0071944	cell periphery	Component	20	51	6.17e-06	7.51e-05	2.59776	d2.comp29196_c0_seq1;d2.comp65435_c0_seq1;d2.comp51103_c0_seq1;CL9165Contig1;d2.comp55547_c0_seq1;d2.comp314524_c0_seq1;d2.comp274722_c0_seq1;con2.comp58585_c0_seq4;d2.comp48850_c0_seq1;d2.comp58916_c0_seq1;d2.comp302829_c0_seq1;d2.comp59384_c1_seq1;d2.comp56186_c1_seq1;CL2101Contig2;con2.comp251575_c0_seq1;d2.comp51732_c0_seq1;d2.comp46948_c0_seq1;d2.comp63962_c0_seq1;d2.comp41879_c0_seq1;d2.com…
GO:0003924	GTPase activity	Function	66	264	8.79e-06	0.000106429	1.65607	d2.comp61990_c1_seq1;d2.comp52211_c0_seq1;d2.comp264499_c0_seq1;con2.comp45003_c0_seq1;d2.comp63331_c1_seq1;CL20Contig4;CL20Contig6;CL20Contig7;con2.comp48833_c0_seq1;d2.comp9544_c0_seq1;d2.comp17690_c0_seq1;con2.comp158686_c0_seq1;d2.comp64497_c0_seq3;CL2425Contig1;d2.comp55758_c1_seq2;d2.comp49115_c0_seq1;con2.comp216898_c0_seq1;con2.comp293842_c0_seq1;d2.comp65456_c0_seq1;d2.comp47623_c0_seq1;…
GO:0043231	intracellular membrane-bounded organelle	Component	46	166	9.18e-06	0.000110631	1.83565	con2.comp51144_c0_seq2;CL6222Contig1;d2.comp351515_c0_seq1;con2.comp52941_c0_seq10;con2.comp378273_c0_seq1;d2.comp232624_c0_seq1;d2.comp418858_c0_seq1;CL9165Contig1;con2.comp52295_c0_seq1;d2.comp19798_c0_seq1;con2.comp6042_c0_seq1;d2.comp50809_c0_seq1;d2.comp63920_c0_seq1;d2.comp5543_c0_seq1;d2.comp23478_c0_seq1;d2.comp55871_c0_seq1;d2.comp58251_c0_seq1;d2.comp48850_c0_seq1;d2.comp56185_c0_seq1;c…
GO:0080094	response to trehalose-6-phosphate stimulus	Process	5	6	1.18e-05	0.000141445	5.52024	d2.comp59595_c0_seq1;d2.comp59595_c0_seq2;d2.comp53070_c0_seq1;CL9666Contig1;con2.comp55142_c0_seq1
GO:0006096	glycolysis	Process	59	232	1.36e-05	0.000162291	1.68463	d2.comp65366_c0_seq1;d2.comp62307_c1_seq1;d2.comp53520_c0_seq3;d2.comp34167_c0_seq1;d2.comp49884_c0_seq1;d2.comp57900_c0_seq3;con2.comp57684_c0_seq5;d2.comp60738_c0_seq1;d2.comp18558_c0_seq1;d2.comp44343_c0_seq1;CL4521Contig1;d2.comp11909_c0_seq1;CL600Contig3;d2.comp63594_c0_seq1;con2.comp55268_c0_seq1;CL7313Contig1;d2.comp257527_c0_seq1;d2.comp60572_c0_seq1;d2.comp60572_c0_seq3;d2.comp60572_c0_s…
GO:0022900	electron transport chain	Process	33	108	1.37e-05	0.000162291	2.02409	d2.comp55566_c0_seq1;d2.comp55566_c0_seq2;d2.comp44259_c0_seq1;d2.comp20978_c0_seq1;con2.comp268656_c0_seq1;con2.comp177370_c0_seq1;d2.comp56119_c0_seq1;con2.comp49161_c0_seq1;d2.comp293930_c0_seq1;d2.comp46598_c0_seq1;d2.comp52232_c0_seq1;d2.comp51055_c0_seq1;d2.comp53350_c0_seq1;d2.comp53350_c0_seq2;d2.comp49824_c0_seq1;d2.comp49824_c0_seq2;con2.comp116114_c0_seq1;d2.comp37107_c0_seq1;CL8093Con…
GO:0009627	systemic acquired resistance	Process	26	78	1.53e-05	0.000180126	2.2081	d2.comp60424_c2_seq1;con2.comp45893_c0_seq1;con2.comp55463_c0_seq1;con2.comp55463_c0_seq4;con2.comp55463_c0_seq6;con2.comp55463_c0_seq9;con2.comp32536_c0_seq1;CL1Contig1114;d2.comp65884_c2_seq3;CL8185Contig1;d2.comp62083_c0_seq1;d2.comp62083_c0_seq5;d2.comp62083_c0_seq6;d2.comp58356_c0_seq1;d2.comp60424_c0_seq1;d2.comp34285_c0_seq1;d2.comp8811_c0_seq1;d2.comp53377_c0_seq1;d2.comp51732_c0_seq2;d2.…
GO:0015417	polyamine-transporting ATPase activity	Function	11	22	2.02e-05	0.000236901	3.31215	d2.comp52163_c0_seq1;d2.comp64413_c0_seq12;d2.comp64413_c0_seq24;d2.comp64413_c0_seq32;d2.comp64413_c0_seq33;d2.comp64413_c0_seq35;CL138Contig1;CL138Contig4;d2.comp64413_c0_seq5;con2.comp50990_c0_seq4;con2.comp50990_c0_seq6
GO:0006563	L-serine metabolic process	Process	10	19	2.12e-05	0.000248391	3.48647	d2.comp56471_c0_seq1;CL15799Contig1;d2.comp6315_c0_seq1;d2.comp378608_c0_seq1;CL17692Contig1;d2.comp34420_c0_seq1;con2.comp46654_c0_seq1;con2.comp46654_c0_seq3;con2.comp46654_c0_seq5;con2.comp46654_c0_seq6
GO:0006825	copper ion transport	Process	7	11	2.88e-05	0.000334765	4.21546	d2.comp57420_c0_seq1;d2.comp378608_c0_seq1;con2.comp46654_c0_seq1;con2.comp46654_c0_seq3;con2.comp46654_c0_seq5;con2.comp46654_c0_seq6;d2.comp232715_c0_seq1
GO:0006979	response to oxidative stress	Process	53	208	3.19e-05	0.000369107	1.68792	d2.comp54437_c2_seq1;d2.comp63083_c0_seq1;d2.comp63083_c0_seq3;d2.comp52541_c0_seq1;con2.comp53282_c1_seq1;d2.comp37273_c0_seq1;con2.comp49245_c0_seq1;con2.comp16553_c0_seq1;d2.comp61132_c0_seq1;d2.comp58294_c1_seq1;d2.comp63323_c0_seq4;d2.comp34744_c0_seq1;CL15004Contig1;d2.comp45073_c1_seq1;d2.comp55478_c0_seq1;d2.comp504915_c0_seq1;d2.comp60760_c0_seq3;d2.comp61965_c0_seq1;con2.comp54035_c0_se…
GO:0006564	L-serine biosynthetic process	Process	8	14	3.92e-05	0.000451133	3.78531	con2.comp59363_c0_seq1;d2.comp56523_c0_seq1;d2.comp56523_c0_seq2;d2.comp52667_c0_seq1;d2.comp64183_c0_seq1;d2.comp58285_c0_seq1;d2.comp64876_c1_seq1;d2.comp64876_c1_seq2
GO:0005774	vacuolar membrane	Component	57	230	4.13e-05	0.000473016	1.64167	con2.comp52941_c0_seq11;d2.comp49561_c0_seq1;d2.comp33026_c0_seq1;d2.comp49884_c0_seq1;d2.comp48109_c0_seq1;d2.comp64194_c0_seq1;d2.comp54433_c0_seq1;con2.comp59022_c0_seq1;d2.comp184854_c0_seq1;d2.comp45385_c0_seq1;d2.comp56726_c0_seq1;d2.comp52217_c0_seq1;d2.comp52217_c0_seq2;con2.comp59078_c0_seq10;d2.comp52616_c0_seq1;d2.comp55891_c0_seq1;d2.comp232776_c0_seq1;d2.comp33514_c0_seq1;con2.comp55…
GO:0018298	protein-chromophore linkage	Process	17	45	4.48e-05	0.0005108	2.50251	d2.comp59024_c0_seq1;d2.comp59024_c0_seq4;CL68Contig1;CL68Contig2;d2.comp28274_c0_seq1;d2.comp57596_c1_seq2;CL16616Contig1;d2.comp66079_c0_seq1;d2.comp66079_c0_seq5;d2.comp66079_c0_seq6;con2.comp31317_c0_seq1;d2.comp282171_c0_seq1;con2.comp245700_c0_seq1;CL14777Contig1;CL4625Contig1;d2.comp52693_c1_seq1;con2.comp45915_c0_seq1
GO:0051287	NAD binding	Function	44	166	4.57e-05	0.000519396	1.75584	d2.comp60408_c0_seq1;d2.comp1443_c0_seq1;d2.comp55145_c0_seq1;d2.comp54173_c0_seq1;d2.comp62280_c0_seq1;d2.comp54766_c0_seq1;con2.comp293770_c0_seq1;d2.comp57794_c2_seq2;con2.comp39598_c1_seq1;con2.comp59363_c0_seq1;d2.comp43155_c1_seq1;d2.comp56714_c0_seq1;d2.comp56714_c0_seq3;d2.comp58764_c3_seq2;d2.comp56523_c0_seq1;d2.comp56523_c0_seq2;con2.comp54115_c0_seq1;con2.comp54115_c0_seq3;con2.comp54…
GO:0009535	chloroplast thylakoid membrane	Component	110	514	4.72e-05	0.000532971	1.41765	d2.comp54319_c0_seq1;d2.comp53769_c0_seq1;d2.comp40607_c0_seq1;CL18275Contig1;d2.comp63083_c0_seq1;d2.comp63083_c0_seq3;d2.comp33485_c0_seq1;d2.comp50251_c0_seq1;d2.comp47229_c0_seq1;con2.comp53_c1_seq1;CL7756Contig1;d2.comp53157_c0_seq1;con2.comp176288_c0_seq1;con2.comp54286_c0_seq3;d2.comp49211_c0_seq1;con2.comp54286_c0_seq9;d2.comp60384_c0_seq4;d2.comp60384_c0_seq6;d2.comp348845_c0_seq1;d2.com…
GO:0009423	chorismate biosynthetic process	Process	5	7	7.19e-05	0.000801429	4.73164	d2.comp56382_c0_seq1;CL14794Contig1;d2.comp66834_c0_seq1;d2.comp8190_c0_seq1;d2.comp54204_c0_seq1
GO:0006166	purine ribonucleoside salvage	Process	5	7	7.19e-05	0.000801429	4.73164	d2.comp59595_c0_seq1;d2.comp59595_c0_seq2;d2.comp53070_c0_seq1;d2.comp274722_c0_seq1;con2.comp55142_c0_seq1
GO:0003942	N-acetyl-gamma-glutamyl-phosphate reductase activity	Function	5	7	7.19e-05	0.000801429	4.73164	d2.comp54766_c0_seq1;d2.comp5623_c0_seq1;CL16605Contig1;d2.comp227006_c0_seq1;d2.comp64253_c1_seq1
GO:0042026	protein refolding	Process	10	21	7.39e-05	0.000819482	3.15442	d2.comp60424_c2_seq1;d2.comp60424_c0_seq1;d2.comp65293_c0_seq1;CL11609Contig1;d2.comp56323_c0_seq1;d2.comp56517_c0_seq1;d2.comp56517_c0_seq2;con2.comp874_c0_seq1;d2.comp35026_c0_seq1;d2.comp160093_c0_seq1
GO:0042742	defense response to bacterium	Process	49	194	7.47e-05	0.000824698	1.67315	CL4671Contig1;d2.comp46616_c0_seq1;con2.comp45893_c0_seq1;d2.comp51991_c0_seq2;con2.comp52295_c0_seq1;con2.comp55463_c0_seq1;con2.comp55463_c0_seq4;con2.comp55463_c0_seq6;con2.comp55463_c0_seq9;d2.comp57933_c0_seq1;d2.comp57933_c0_seq2;d2.comp49211_c0_seq1;d2.comp348845_c0_seq1;d2.comp6872_c0_seq1;d2.comp51858_c0_seq1;CL4521Contig1;d2.comp62220_c0_seq4;d2.comp45073_c1_seq1;d2.comp1423_c0_seq1;d2.…
GO:0042555	MCM complex	Component	4	5	7.83e-05	0.000855728	5.29943	d2.comp65410_c0_seq1;d2.comp58083_c0_seq1;d2.comp63630_c0_seq1;CL2366Contig1
GO:0033587	shikimate biosynthetic process	Process	4	5	7.83e-05	0.000855728	5.29943	d2.comp56382_c0_seq1;CL14794Contig1;d2.comp66834_c0_seq1;d2.comp54204_c0_seq1
GO:0010167	response to nitrate	Process	15	39	8.2e-05	0.000891912	2.5478	con2.comp53089_c0_seq6;CL4671Contig1;con2.comp59667_c0_seq4;con2.comp46835_c0_seq1;con2.comp55463_c0_seq1;con2.comp55463_c0_seq4;con2.comp55463_c0_seq6;con2.comp55463_c0_seq9;d2.comp50780_c0_seq1;con2.comp55497_c0_seq1;d2.comp431949_c0_seq1;d2.comp54820_c0_seq1;d2.comp50929_c0_seq1;d2.comp63505_c0_seq1;d2.comp50395_c0_seq1
GO:0004857	enzyme inhibitor activity	Function	12	28	8.27e-05	0.000891912	2.83898	con2.comp19545_c0_seq1;d2.comp61234_c0_seq1;d2.comp48704_c1_seq1;con2.comp61317_c0_seq1;CL78Contig2;d2.comp60627_c0_seq2;d2.comp63505_c0_seq3;d2.comp57098_c0_seq1;d2.comp57098_c0_seq3;d2.comp56181_c1_seq1;d2.comp56311_c0_seq1;d2.comp56181_c0_seq1
GO:0010273	detoxification of copper ion	Process	9	18	8.26e-05	0.000891912	3.31215	con2.comp46654_c0_seq10;d2.comp55627_c0_seq8;d2.comp48430_c1_seq1;con2.comp46654_c0_seq1;con2.comp46654_c0_seq2;con2.comp46654_c0_seq3;con2.comp46654_c0_seq5;con2.comp46654_c0_seq6;con2.comp46654_c0_seq7
GO:0050661	NADP binding	Function	39	146	9.12e-05	0.000979634	1.7695	d2.comp62280_c0_seq1;d2.comp51858_c0_seq1;CL15004Contig1;d2.comp48964_c0_seq1;con2.comp58146_c0_seq1;con2.comp58146_c0_seq2;d2.comp52232_c0_seq1;d2.comp33001_c0_seq1;d2.comp33001_c0_seq2;con2.comp54115_c0_seq1;con2.comp54115_c0_seq3;con2.comp54115_c0_seq4;con2.comp54115_c0_seq8;d2.comp5623_c0_seq1;d2.comp46431_c0_seq1;d2.comp58547_c0_seq1;d2.comp429300_c0_seq1;d2.comp54645_c0_seq1;CL16605Contig1;…
GO:0006414	translational elongation	Process	45	176	9.91e-05	0.00105938	1.69371	d2.comp54087_c0_seq1;d2.comp45568_c0_seq1;d2.comp40085_c0_seq1;con2.comp45003_c0_seq1;d2.comp1116_c0_seq1;d2.comp355178_c0_seq1;d2.comp55717_c0_seq2;d2.comp54780_c0_seq1;CL2425Contig1;con2.comp216898_c0_seq1;d2.comp47623_c0_seq1;con2.comp49828_c0_seq1;con2.comp49828_c0_seq3;con2.comp54506_c0_seq1;con2.comp49828_c0_seq6;con2.comp54506_c0_seq4;CL13863Contig1;con2.comp43297_c0_seq1;d2.comp59757_c1_s…
GO:0052716	hydroquinone:oxygen oxidoreductase activity	Function	11	25	0.00010407	0.00109759	2.91469	d2.comp66448_c0_seq5;CL1Contig815;con2.comp50477_c0_seq1;CL1Contig1232;con2.comp28711_c0_seq1;d2.comp64919_c0_seq1;d2.comp64919_c0_seq2;d2.comp64919_c0_seq4;d2.comp64919_c0_seq6;d2.comp66448_c0_seq23;d2.comp66448_c0_seq24
GO:0046274	lignin catabolic process	Process	11	25	0.00010407	0.00109759	2.91469	d2.comp66448_c0_seq5;CL1Contig815;con2.comp50477_c0_seq1;CL1Contig1232;con2.comp28711_c0_seq1;d2.comp64919_c0_seq1;d2.comp64919_c0_seq2;d2.comp64919_c0_seq4;d2.comp64919_c0_seq6;d2.comp66448_c0_seq23;d2.comp66448_c0_seq24
GO:0016717	oxidoreductase activity, acting on paired donors, with oxidation of a pair of donors resulting in the reduction of molecular oxygen to two molecules of water	Function	11	25	0.00010407	0.00109759	2.91469	CL15640Contig1;d2.comp3238_c0_seq1;con2.comp342356_c0_seq1;CL17014Contig1;d2.comp58328_c0_seq1;d2.comp58328_c0_seq2;d2.comp4113_c0_seq1;d2.comp49649_c0_seq1;CL143Contig2;CL8093Contig1;con2.comp52478_c0_seq1
GO:0042545	cell wall modification	Process	18	52	0.000118824	0.00124765	2.29302	d2.comp61234_c0_seq1;d2.comp52616_c0_seq1;d2.comp48704_c1_seq1;d2.comp55891_c0_seq1;d2.comp54548_c0_seq1;d2.comp31854_c0_seq1;d2.comp51777_c0_seq1;con2.comp58746_c0_seq18;con2.comp58746_c0_seq19;d2.comp58551_c0_seq1;CL78Contig2;d2.comp60627_c0_seq2;con2.comp58746_c0_seq1;d2.comp63505_c0_seq3;d2.comp57098_c0_seq1;d2.comp57098_c0_seq3;d2.comp56181_c1_seq1;d2.comp56181_c0_seq1
GO:0006099	tricarboxylic acid cycle	Process	26	87	0.00013245	0.0013846	1.97967	d2.comp207924_c0_seq1;d2.comp1443_c0_seq1;d2.comp55145_c0_seq1;d2.comp59931_c0_seq1;d2.comp34744_c0_seq1;d2.comp1418_c0_seq1;d2.comp44290_c1_seq1;d2.comp504915_c0_seq1;d2.comp8322_c0_seq1;con2.comp46870_c0_seq1;d2.comp43155_c1_seq1;con2.comp32264_c0_seq1;d2.comp275615_c0_seq1;d2.comp33965_c1_seq1;d2.comp50654_c0_seq1;d2.comp431949_c0_seq1;d2.comp153371_c0_seq1;d2.comp43155_c0_seq1;d2.comp53555_c0…
GO:0008964	phosphoenolpyruvate carboxylase activity	Function	6	10	0.000139853	0.00145557	3.97457	d2.comp207924_c0_seq1;d2.comp1418_c0_seq1;d2.comp44290_c1_seq1;con2.comp46870_c0_seq1;con2.comp32264_c0_seq1;d2.comp431949_c0_seq1
GO:0009644	response to high light intensity	Process	23	74	0.000143881	0.00149095	2.0589	d2.comp66338_c0_seq5;d2.comp51070_c1_seq1;d2.comp62707_c2_seq4;d2.comp53157_c0_seq1;d2.comp54740_c0_seq1;d2.comp51703_c0_seq1;d2.comp62220_c0_seq4;d2.comp1423_c0_seq1;CL15886Contig1;d2.comp498409_c0_seq1;d2.comp435008_c0_seq1;d2.comp34285_c0_seq1;con2.comp59458_c0_seq6;d2.comp57632_c0_seq1;d2.comp53377_c0_seq1;d2.comp54740_c1_seq1;d2.comp51732_c0_seq2;d2.comp56186_c0_seq1;CL15410Contig1;con2.comp…
GO:0045490	pectin catabolic process	Process	9	19	0.000150698	0.00155481	3.13782	d2.comp61234_c0_seq1;d2.comp48704_c1_seq1;CL78Contig2;d2.comp60627_c0_seq2;d2.comp63505_c0_seq3;d2.comp57098_c0_seq1;d2.comp57098_c0_seq3;d2.comp56181_c1_seq1;d2.comp56181_c0_seq1
GO:0004601	peroxidase activity	Function	35	130	0.000158003	0.00162313	1.78346	d2.comp54437_c2_seq1;d2.comp63083_c0_seq1;d2.comp63083_c0_seq3;con2.comp53282_c1_seq1;con2.comp49245_c0_seq1;con2.comp16553_c0_seq1;d2.comp61132_c0_seq1;d2.comp58294_c1_seq1;d2.comp60626_c0_seq1;CL1Contig1183;d2.comp126754_c0_seq1;CL19107Contig1;d2.comp54437_c1_seq1;d2.comp62935_c0_seq1;CL674Contig2;d2.comp54437_c0_seq1;d2.comp54437_c0_seq2;d2.comp55979_c0_seq1;d2.comp55979_c0_seq2;d2.comp57548_c…
GO:0035304	regulation of protein dephosphorylation	Process	18	53	0.000159197	0.00162834	2.24976	d2.comp53769_c0_seq1;d2.comp53157_c0_seq1;d2.comp49211_c0_seq1;d2.comp54740_c0_seq1;d2.comp51703_c0_seq1;d2.comp45073_c1_seq1;d2.comp1394_c0_seq1;con2.comp49565_c0_seq1;CL4922Contig1;d2.comp54810_c0_seq1;CL2199Contig1;d2.comp53776_c0_seq1;d2.comp54740_c1_seq1;d2.comp59435_c0_seq1;d2.comp59435_c0_seq2;d2.comp4800_c0_seq1;d2.comp35603_c0_seq1;d2.comp40181_c0_seq1
GO:0080144	amino acid homeostasis	Process	7	13	0.00016871	0.00171823	3.56693	d2.comp62280_c0_seq1;con2.comp54115_c0_seq1;con2.comp54115_c0_seq3;con2.comp54115_c0_seq4;con2.comp54115_c0_seq8;d2.comp58547_c0_seq1;d2.comp61187_c1_seq1
GO:0044444	cytoplasmic part	Component	40	155	0.000173731	0.00176181	1.70949	con2.comp51144_c0_seq2;d2.comp351515_c0_seq1;con2.comp52941_c0_seq10;d2.comp232624_c0_seq1;d2.comp418858_c0_seq1;d2.comp24238_c0_seq1;CL9165Contig1;con2.comp52295_c0_seq1;d2.comp19798_c0_seq1;d2.comp203001_c0_seq1;d2.comp19478_c0_seq1;d2.comp37457_c0_seq1;d2.comp45896_c0_seq1;d2.comp15389_c1_seq1;d2.comp9994_c0_seq1;d2.comp48850_c0_seq1;d2.comp56185_c0_seq1;d2.comp66326_c0_seq1;d2.comp51206_c0_se…
GO:0020037	heme binding	Function	68	300	0.000182233	0.00184017	1.50151	d2.comp54437_c2_seq1;d2.comp51479_c0_seq1;d2.comp63083_c0_seq1;d2.comp63083_c0_seq3;CL1900Contig1;con2.comp46835_c0_seq1;d2.comp62136_c0_seq1;con2.comp53282_c1_seq1;con2.comp49245_c0_seq1;con2.comp16553_c0_seq1;con2.comp52258_c0_seq1;d2.comp61132_c0_seq1;d2.comp58294_c1_seq1;d2.comp55019_c0_seq1;con2.comp54035_c0_seq2;con2.comp54035_c0_seq3;d2.comp60626_c0_seq1;CL17014Contig1;d2.comp46077_c0_seq1…
GO:0006073	cellular glucan metabolic process	Process	12	30	0.000196602	0.00197685	2.64972	con2.comp43451_c0_seq1;d2.comp64817_c2_seq1;d2.comp52748_c0_seq1;CL10347Contig1;d2.comp60664_c0_seq1;d2.comp66036_c3_seq7;CL12867Contig1;d2.comp57615_c0_seq1;con2.comp52116_c0_seq3;con2.comp52116_c0_seq4;con2.comp52116_c0_seq5;d2.comp66036_c3_seq10
GO:0046658	anchored to plasma membrane	Component	18	54	0.000211127	0.00211394	2.2081	d2.comp62671_c0_seq1;d2.comp65212_c0_seq1;d2.comp45355_c0_seq1;d2.comp59974_c0_seq1;con2.comp54810_c0_seq1;CL4056Contig1;con2.comp58746_c0_seq18;con2.comp58746_c0_seq19;con2.comp55293_c0_seq1;d2.comp54240_c0_seq1;d2.comp54345_c0_seq1;d2.comp54345_c0_seq2;con2.comp54359_c0_seq1;con2.comp58746_c0_seq1;d2.comp65203_c0_seq1;d2.comp63500_c0_seq1;con2.comp57949_c0_seq3;CL16051Contig1
GO:0030599	pectinesterase activity	Function	13	34	0.000216545	0.00215908	2.53282	con2.comp19545_c0_seq1;d2.comp61234_c0_seq1;d2.comp48704_c1_seq1;d2.comp54548_c0_seq1;CL78Contig2;d2.comp60627_c0_seq2;d2.comp63505_c0_seq1;d2.comp63505_c0_seq3;d2.comp57098_c0_seq1;d2.comp57098_c0_seq3;d2.comp56181_c1_seq1;d2.comp56311_c0_seq1;d2.comp56181_c0_seq1
GO:0016832	aldehyde-lyase activity	Function	5	8	0.000250667	0.00246819	4.14018	d2.comp59515_c0_seq1;d2.comp59515_c0_seq2;d2.comp59515_c0_seq3;d2.comp59515_c0_seq4;con2.comp55902_c0_seq2
GO:0015865	purine nucleotide transport	Process	5	8	0.000250667	0.00246819	4.14018	d2.comp59130_c0_seq1;d2.comp59440_c0_seq1;d2.comp45359_c0_seq1;d2.comp275498_c0_seq1;d2.comp59440_c1_seq1
GO:0004506	squalene monooxygenase activity	Function	5	8	0.000250667	0.00246819	4.14018	d2.comp62419_c0_seq1;d2.comp62419_c0_seq3;d2.comp55186_c0_seq1;d2.comp64481_c1_seq1;con2.comp57966_c0_seq5
GO:0006730	one-carbon metabolic process	Process	17	51	0.000294081	0.00288369	2.2081	d2.comp56317_c0_seq2;con2.comp56741_c0_seq1;d2.comp62406_c0_seq1;d2.comp62406_c0_seq2;con2.comp45031_c0_seq1;d2.comp56652_c0_seq1;d2.comp56652_c0_seq2;d2.comp54075_c0_seq1;con2.comp55014_c0_seq19;con2.comp419398_c0_seq1;CL3871Contig1;d2.comp64478_c0_seq3;CL16169Contig1;con2.comp22351_c0_seq1;d2.comp39875_c0_seq1;d2.comp66100_c2_seq1;d2.comp56652_c1_seq1
GO:0005975	carbohydrate metabolic process	Process	101	487	0.000305346	0.00298183	1.37383	d2.comp63321_c1_seq2;d2.comp55080_c0_seq1;d2.comp57227_c0_seq1;d2.comp57227_c0_seq2;con2.comp56840_c0_seq1;con2.comp210_c0_seq1;con2.comp49351_c0_seq3;con2.comp49351_c0_seq5;d2.comp60408_c0_seq1;d2.comp54758_c0_seq1;d2.comp64072_c0_seq1;d2.comp65641_c0_seq1;con2.comp44921_c0_seq1;con2.comp58321_c1_seq1;d2.comp48062_c0_seq1;CL185Contig2;CL185Contig3;CL3295Contig1;d2.comp56072_c0_seq3;con2.comp5551…
GO:0009294	DNA mediated transformation	Process	10	24	0.000337026	0.00327772	2.76012	d2.comp56726_c0_seq1;con2.comp27652_c0_seq1;d2.comp62171_c0_seq2;d2.comp34303_c0_seq1;d2.comp61619_c0_seq1;d2.comp118840_c0_seq1;CL3480Contig1;d2.comp51410_c0_seq1;d2.comp55263_c0_seq1;d2.comp56146_c0_seq1
GO:0009536	plastid	Component	101	490	0.000383559	0.00371504	1.36541	d2.comp66338_c0_seq1;d2.comp66338_c0_seq5;d2.comp66599_c0_seq6;d2.comp57096_c0_seq1;d2.comp52211_c0_seq1;d2.comp340476_c0_seq1;d2.comp40632_c1_seq1;CL133Contig3;d2.comp46394_c0_seq1;d2.comp45385_c0_seq1;d2.comp60946_c0_seq1;con2.comp180485_c0_seq1;d2.comp50103_c1_seq1;d2.comp60909_c0_seq1;con2.comp49161_c0_seq1;d2.comp43298_c0_seq1;d2.comp41443_c0_seq1;d2.comp58648_c0_seq1;d2.comp56197_c0_seq1;d2…
GO:0051085	chaperone mediated protein folding requiring cofactor	Process	4	6	0.000410504	0.00394383	4.41619	d2.comp60424_c2_seq1;d2.comp60424_c0_seq1;d2.comp35026_c0_seq1;d2.comp160093_c0_seq1
GO:0010285	L,L-diaminopimelate aminotransferase activity	Function	4	6	0.000410504	0.00394383	4.41619	con2.comp42910_c0_seq1;d2.comp276240_c0_seq1;d2.comp53143_c0_seq1;d2.comp20506_c0_seq1
GO:0009089	lysine biosynthetic process via diaminopimelate	Process	12	32	0.000424204	0.00405901	2.48411	d2.comp46292_c0_seq1;d2.comp343691_c0_seq1;con2.comp42910_c0_seq1;d2.comp31956_c0_seq1;d2.comp5623_c0_seq1;d2.comp276240_c0_seq1;CL16605Contig1;d2.comp53143_c0_seq1;d2.comp227006_c0_seq1;d2.comp64253_c1_seq1;d2.comp20506_c0_seq1;d2.comp61664_c0_seq12
GO:0051707	response to other organism	Process	14	40	0.000438814	0.00418195	2.3185	d2.comp50117_c0_seq1;d2.comp61138_c1_seq1;d2.comp45088_c0_seq1;con2.comp54207_c1_seq1;con2.comp48204_c0_seq3;con2.comp48204_c0_seq5;d2.comp59893_c0_seq1;d2.comp56186_c1_seq1;d2.comp61226_c1_seq1;d2.comp61226_c1_seq2;d2.comp61226_c1_seq6;d2.comp50852_c0_seq1;d2.comp57559_c0_seq1;d2.comp63142_c0_seq3
GO:0045300	acyl-[acyl-carrier-protein] desaturase activity	Function	3	4	0.000518751	0.00484644	4.96822	d2.comp59417_c0_seq1;d2.comp202091_c0_seq1;d2.comp55685_c0_seq1
GO:0044248	cellular catabolic process	Process	3	4	0.000518751	0.00484644	4.96822	con2.comp52647_c0_seq7;con2.comp52647_c0_seq8;d2.comp53290_c0_seq1
GO:0030095	chloroplast photosystem II	Component	3	4	0.000518751	0.00484644	4.96822	d2.comp54740_c0_seq1;d2.comp51703_c0_seq1;d2.comp54740_c1_seq1
GO:0008976	polyphosphate kinase activity	Function	3	4	0.000518751	0.00484644	4.96822	d2.comp388952_c0_seq1;d2.comp222502_c0_seq1;d2.comp2592_c0_seq1
GO:0008883	glutamyl-tRNA reductase activity	Function	3	4	0.000518751	0.00484644	4.96822	CL15004Contig1;d2.comp46431_c0_seq1;CL410Contig2
GO:0009941	chloroplast envelope	Component	141	726	0.000591267	0.00550226	1.28654	d2.comp58236_c0_seq1;CL13Contig17;d2.comp53908_c1_seq1;d2.comp319826_c0_seq1;CL12633Contig1;CL18275Contig1;CL4671Contig1;d2.comp59130_c0_seq1;d2.comp29258_c0_seq1;d2.comp60424_c2_seq1;d2.comp46616_c0_seq1;d2.comp56248_c0_seq1;con2.comp45893_c0_seq1;d2.comp33019_c0_seq1;d2.comp53675_c0_seq1;d2.comp62067_c0_seq1;d2.comp37273_c0_seq1;d2.comp42767_c0_seq1;d2.comp56590_c0_seq1;con2.comp59955_c0_seq13;…
GO:0051726	regulation of cell cycle	Process	14	41	0.000596197	0.00552647	2.26195	d2.comp257527_c0_seq1;d2.comp64350_c0_seq2;d2.comp58995_c0_seq1;d2.comp48478_c1_seq1;d2.comp38776_c0_seq2;d2.comp56127_c0_seq1;d2.comp350619_c0_seq1;d2.comp60665_c0_seq1;CL17925Contig1;d2.comp60665_c0_seq2;d2.comp60050_c0_seq1;d2.comp60050_c0_seq2;CL16264Contig1;d2.comp9257_c0_seq1
GO:0048658	anther wall tapetum development	Process	7	15	0.000634814	0.00581627	3.09134	d2.comp62280_c0_seq1;con2.comp54115_c0_seq1;con2.comp54115_c0_seq3;con2.comp54115_c0_seq4;con2.comp54115_c0_seq8;d2.comp58547_c0_seq1;d2.comp61187_c1_seq1
GO:0009306	protein secretion	Process	7	15	0.000634814	0.00581627	3.09134	d2.comp66482_c0_seq5;d2.comp210090_c0_seq1;d2.comp382705_c0_seq1;d2.comp46914_c0_seq1;CL14889Contig1;d2.comp57632_c0_seq1;d2.comp57632_c0_seq2
GO:0008199	ferric iron binding	Function	7	15	0.000634814	0.00581627	3.09134	con2.comp51520_c0_seq10;con2.comp51520_c0_seq1;con2.comp51520_c0_seq3;con2.comp51520_c0_seq7;con2.comp51520_c0_seq8;d2.comp49499_c0_seq1;d2.comp55664_c0_seq1
GO:0043682	copper-transporting ATPase activity	Function	5	9	0.00065541	0.00589124	3.68016	d2.comp378608_c0_seq1;con2.comp46654_c0_seq1;con2.comp46654_c0_seq3;con2.comp46654_c0_seq5;con2.comp46654_c0_seq6
GO:0032991	macromolecular complex	Component	5	9	0.00065541	0.00589124	3.68016	d2.comp203001_c0_seq1;d2.comp37457_c0_seq1;d2.comp45896_c0_seq1;d2.comp50845_c1_seq1;d2.comp507155_c0_seq1
GO:0016847	1-aminocyclopropane-1-carboxylate synthase activity	Function	5	9	0.00065541	0.00589124	3.68016	CL1894Contig1;CL1894Contig2;con2.comp58944_c0_seq4;d2.comp57722_c0_seq1;d2.comp57722_c0_seq4
GO:0009088	threonine biosynthetic process	Process	5	9	0.00065541	0.00589124	3.68016	d2.comp5623_c0_seq1;CL16605Contig1;d2.comp21366_c0_seq1;d2.comp227006_c0_seq1;d2.comp64253_c1_seq1
GO:0004001	adenosine kinase activity	Function	5	9	0.00065541	0.00589124	3.68016	d2.comp59595_c0_seq1;d2.comp59595_c0_seq2;d2.comp53070_c0_seq1;CL9666Contig1;con2.comp55142_c0_seq1
GO:0009744	response to sucrose stimulus	Process	19	63	0.000681471	0.00610238	1.9978	d2.comp56248_c0_seq1;d2.comp53157_c0_seq1;d2.comp54740_c0_seq1;d2.comp51703_c0_seq1;CL4521Contig1;d2.comp62220_c0_seq4;d2.comp1423_c0_seq1;con2.comp170503_c0_seq1;CL9666Contig1;d2.comp57786_c0_seq1;d2.comp435008_c0_seq1;d2.comp54876_c0_seq2;con2.comp59405_c0_seq1;d2.comp54294_c0_seq1;d2.comp54740_c1_seq1;d2.comp61189_c0_seq3;d2.comp52246_c0_seq2;d2.comp56275_c0_seq1;d2.comp10218_c0_seq1
GO:0052837	thiazole biosynthetic process	Process	6	12	0.000697387	0.00622143	3.31215	CL7866Contig1;d2.comp57407_c0_seq1;d2.comp57407_c0_seq2;d2.comp57407_c0_seq3;d2.comp57407_c0_seq7;con2.comp47899_c0_seq1
GO:0016168	chlorophyll binding	Function	16	50	0.000704665	0.00626281	2.11977	CL68Contig1;CL68Contig2;d2.comp43832_c0_seq1;d2.comp52255_c0_seq1;d2.comp57596_c1_seq2;CL16616Contig1;d2.comp66079_c0_seq1;d2.comp66079_c0_seq5;d2.comp66079_c0_seq6;con2.comp31317_c0_seq1;d2.comp39831_c0_seq1;d2.comp282171_c0_seq1;con2.comp245700_c0_seq1;CL14777Contig1;d2.comp52693_c1_seq1;con2.comp45915_c0_seq1
GO:0005874	microtubule	Component	36	145	0.000735445	0.00647501	1.64465	d2.comp61990_c1_seq1;d2.comp52211_c0_seq1;d2.comp63331_c1_seq1;CL20Contig4;CL20Contig6;CL20Contig7;con2.comp48833_c0_seq1;d2.comp52537_c0_seq1;con2.comp158686_c0_seq1;d2.comp55758_c1_seq2;CL5917Contig1;con2.comp260924_c0_seq1;d2.comp55758_c0_seq1;CL18199Contig1;d2.comp49106_c0_seq1;d2.comp60124_c0_seq1;d2.comp63961_c0_seq1;CL7387Contig1;d2.comp53267_c0_seq1;d2.comp67714_c0_seq1;d2.comp59414_c0_se…
GO:0003746	translation elongation factor activity	Function	32	125	0.000735439	0.00647501	1.69582	d2.comp54087_c0_seq1;d2.comp40085_c0_seq1;con2.comp45003_c0_seq1;d2.comp54780_c0_seq1;CL2425Contig1;con2.comp216898_c0_seq1;d2.comp47623_c0_seq1;con2.comp49828_c0_seq1;con2.comp49828_c0_seq3;con2.comp49828_c0_seq6;CL13863Contig1;con2.comp177592_c0_seq1;con2.comp43297_c0_seq1;d2.comp59757_c1_seq3;d2.comp49493_c0_seq1;d2.comp53190_c0_seq1;d2.comp57247_c2_seq1;CL13998Contig1;CL44Contig5;d2.comp63052…
GO:0005200	structural constituent of cytoskeleton	Function	22	77	0.000736727	0.00647501	1.89265	d2.comp61990_c1_seq1;d2.comp52211_c0_seq1;d2.comp63331_c1_seq1;CL20Contig4;CL20Contig6;CL20Contig7;con2.comp48833_c0_seq1;con2.comp158686_c0_seq1;d2.comp55758_c1_seq2;con2.comp260924_c0_seq1;d2.comp55758_c0_seq1;d2.comp49106_c0_seq1;con2.comp42890_c0_seq1;CL28Contig1;con2.comp51947_c0_seq3;con2.comp43723_c0_seq1;con2.comp43723_c0_seq2;d2.comp56705_c0_seq1;d2.comp60762_c0_seq1;d2.comp60762_c0_seq4…
GO:0043086	negative regulation of catalytic activity	Process	18	59	0.000755087	0.00661189	2.02097	con2.comp19545_c0_seq1;d2.comp1399_c0_seq1;CL1042Contig1;d2.comp51957_c0_seq1;d2.comp61234_c0_seq1;con2.comp50215_c0_seq3;d2.comp48704_c1_seq1;d2.comp57251_c1_seq1;CL78Contig2;d2.comp60627_c0_seq2;d2.comp63505_c0_seq3;d2.comp57098_c0_seq1;d2.comp57098_c0_seq3;d2.comp56181_c1_seq1;d2.comp56311_c0_seq1;d2.comp61799_c0_seq1;d2.comp61799_c0_seq2;d2.comp56181_c0_seq1
GO:0016762	xyloglucan:xyloglucosyl transferase activity	Function	11	30	0.000829603	0.00723768	2.42891	con2.comp43451_c0_seq1;d2.comp64817_c2_seq1;CL10347Contig1;d2.comp60664_c0_seq1;d2.comp66036_c3_seq7;CL12867Contig1;d2.comp57615_c0_seq1;con2.comp52116_c0_seq3;con2.comp52116_c0_seq4;con2.comp52116_c0_seq5;d2.comp66036_c3_seq10
GO:0009862	systemic acquired resistance, salicylic acid mediated signaling pathway	Process	12	34	0.00084361	0.00733292	2.33798	d2.comp166414_c0_seq1;d2.comp42767_c0_seq1;d2.comp49211_c0_seq1;d2.comp51858_c0_seq1;d2.comp45073_c1_seq1;con2.comp49565_c0_seq1;con2.comp50161_c0_seq2;d2.comp62927_c0_seq8;d2.comp276240_c0_seq1;con2.comp55497_c0_seq1;CL2199Contig1;d2.comp56186_c0_seq1
GO:0009409	response to cold	Process	61	279	0.000954271	0.00826454	1.44832	d2.comp62707_c2_seq4;d2.comp45568_c0_seq1;CL4671Contig1;d2.comp44096_c0_seq1;d2.comp60424_c2_seq1;d2.comp66482_c0_seq5;d2.comp63422_c0_seq5;CL5402Contig1;d2.comp49211_c0_seq1;CL7047Contig1;d2.comp348845_c0_seq1;d2.comp51858_c0_seq1;CL4521Contig1;d2.comp62220_c0_seq2;d2.comp62220_c0_seq4;d2.comp45073_c1_seq1;d2.comp44695_c2_seq1;con2.comp53946_c0_seq2;con2.comp53946_c0_seq5;d2.comp36676_c0_seq1;d2…
GO:0009408	response to heat	Process	34	137	0.000983622	0.00848777	1.64398	d2.comp352041_c0_seq1;con2.comp56539_c0_seq4;con2.comp56539_c0_seq5;d2.comp6872_c0_seq1;d2.comp54750_c0_seq1;d2.comp58962_c0_seq1;d2.comp265895_c0_seq1;d2.comp55874_c0_seq1;CL15886Contig1;con2.comp54086_c0_seq4;d2.comp59296_c0_seq1;d2.comp413908_c0_seq1;d2.comp498409_c0_seq1;d2.comp56472_c0_seq1;con2.comp52442_c0_seq3;d2.comp34285_c0_seq1;CL4108Contig1;d2.comp49652_c0_seq1;d2.comp40943_c0_seq1;d2…
GO:0051258	protein polymerization	Process	22	79	0.00108775	0.00935229	1.84474	d2.comp61990_c1_seq1;d2.comp52211_c0_seq1;d2.comp63331_c1_seq1;CL20Contig4;CL20Contig6;CL20Contig7;con2.comp48833_c0_seq1;con2.comp158686_c0_seq1;d2.comp55758_c1_seq2;con2.comp260924_c0_seq1;d2.comp55758_c0_seq1;CL18199Contig1;d2.comp49106_c0_seq1;con2.comp42890_c0_seq1;CL28Contig1;con2.comp51947_c0_seq3;con2.comp43723_c0_seq1;con2.comp43723_c0_seq2;d2.comp56705_c0_seq1;d2.comp60762_c0_seq1;d2.co…
GO:0009697	salicylic acid biosynthetic process	Process	13	39	0.00111765	0.00957471	2.2081	con2.comp55463_c0_seq1;con2.comp55463_c0_seq4;con2.comp55463_c0_seq6;con2.comp55463_c0_seq9;d2.comp49211_c0_seq1;con2.comp32536_c0_seq1;d2.comp51858_c0_seq1;CL4521Contig1;d2.comp45073_c1_seq1;con2.comp50161_c0_seq2;CL8185Contig1;CL2199Contig1;d2.comp10218_c0_seq1
GO:0010207	photosystem II assembly	Process	30	118	0.00114079	0.00973774	1.68414	d2.comp53769_c0_seq1;d2.comp40607_c0_seq1;d2.comp33693_c0_seq1;d2.comp51489_c0_seq1;d2.comp51489_c0_seq2;d2.comp14084_c0_seq1;d2.comp53157_c0_seq1;d2.comp49211_c0_seq1;d2.comp54740_c0_seq1;d2.comp51703_c0_seq1;d2.comp51858_c0_seq1;d2.comp15701_c0_seq1;CL163Contig1;con2.comp55044_c0_seq7;d2.comp1423_c0_seq1;d2.comp1394_c0_seq1;d2.comp66673_c0_seq5;d2.comp45030_c0_seq1;d2.comp2691_c0_seq1;CL2199Con…

## Sheet: Sheet2
iD	Term	category	ListHits	ListTotal	PopHits	PopTotal	p	FDR	Enrichment_score	GeneID
GO:0004073	aspartate-semialdehyde dehydrogenase activity	Function	4	4578	4	30326	0	0	6.62429	d2.comp5623_c0_seq1;CL16605Contig1;d2.comp227006_c0_seq1;d2.comp64253_c1_seq1
GO:0015036	disulfide oxidoreductase activity	Function	3	4578	3	30326	0	0	6.62429	d2.comp56119_c0_seq1;d2.comp46598_c0_seq1;d2.comp32405_c0_seq1
GO:0009064	glutamine family amino acid metabolic process	Process	3	4578	3	30326	0	0	6.62429	con2.comp55906_c0_seq1;con2.comp55906_c0_seq2;con2.comp55906_c0_seq3
GO:0008622	epsilon DNA polymerase complex	Component	3	4578	3	30326	0	0	6.62429	CL3952Contig1;d2.comp51997_c0_seq1;d2.comp58504_c0_seq1
GO:0080083	beta-gentiobiose beta-glucosidase activity	Function	2	4578	2	30326	0	0	6.62429	d2.comp62407_c0_seq1;con2.comp56364_c1_seq13
GO:0080082	esculin beta-glucosidase activity	Function	2	4578	2	30326	0	0	6.62429	d2.comp62407_c0_seq1;con2.comp56364_c1_seq13
GO:0080081	4-methylumbelliferyl-beta-D-glucopyranoside beta-glucosidase activity	Function	2	4578	2	30326	0	0	6.62429	d2.comp62407_c0_seq1;con2.comp56364_c1_seq13
GO:0070182	DNA polymerase binding	Function	2	4578	2	30326	0	0	6.62429	d2.comp60665_c0_seq1;d2.comp60665_c0_seq2
GO:0050486	intramolecular transferase activity, transferring hydroxy groups	Function	2	4578	2	30326	0	0	6.62429	CL8009Contig1;d2.comp45061_c0_seq1
GO:0047668	amygdalin beta-glucosidase activity	Function	2	4578	2	30326	0	0	6.62429	d2.comp62407_c0_seq1;con2.comp56364_c1_seq13
GO:0046423	allene-oxide cyclase activity	Function	2	4578	2	30326	0	0	6.62429	CL16170Contig1;d2.comp54731_c0_seq1
GO:0046080	dUTP metabolic process	Process	2	4578	2	30326	0	0	6.62429	d2.comp58591_c0_seq1;CL13941Contig1
GO:0042602	riboflavin reductase (NADPH) activity	Function	2	4578	2	30326	0	0	6.62429	d2.comp51005_c0_seq1;d2.comp54787_c0_seq1
GO:0031429	box H/ACA snoRNP complex	Component	2	4578	2	30326	0	0	6.62429	d2.comp2241_c0_seq1;CL6219Contig1
GO:0031120	snRNA pseudouridine synthesis	Process	2	4578	2	30326	0	0	6.62429	d2.comp2241_c0_seq1;CL6219Contig1
GO:0030385	ferredoxin:thioredoxin reductase activity	Function	2	4578	2	30326	0	0	6.62429	d2.comp47382_c0_seq1;d2.comp47382_c0_seq2
GO:0030261	chromosome condensation	Process	2	4578	2	30326	0	0	6.62429	CL8638Contig1;CL6084Contig1
GO:0019379	sulfate assimilation, phosphoadenylyl sulfate reduction by phosphoadenylyl-sulfate reductase (thioredoxin)	Process	2	4578	2	30326	0	0	6.62429	d2.comp52341_c0_seq1;d2.comp52341_c0_seq2
GO:0016531	copper chaperone activity	Function	2	4578	2	30326	0	0	6.62429	d2.comp57420_c0_seq1;d2.comp232715_c0_seq1
GO:0016048	detection of temperature stimulus	Process	2	4578	2	30326	0	0	6.62429	CL3329Contig1;d2.comp59290_c0_seq2
GO:0010478	chlororespiration	Process	2	4578	2	30326	0	0	6.62429	d2.comp55353_c0_seq1;d2.comp41654_c1_seq1
GO:0010318	pyrophosphate-dependent phosphofructokinase complex, beta-subunit complex	Component	2	4578	2	30326	0	0	6.62429	d2.comp53520_c0_seq3;CL10131Contig1
GO:0010244	response to low fluence blue light stimulus by blue low-fluence system	Process	2	4578	2	30326	0	0	6.62429	CL1601Contig1;d2.comp64684_c0_seq1
GO:0009871	jasmonic acid and ethylene-dependent systemic resistance, ethylene mediated signaling pathway	Process	2	4578	2	30326	0	0	6.62429	CL1Contig1114;d2.comp57192_c0_seq1
GO:0009815	1-aminocyclopropane-1-carboxylate oxidase activity	Function	2	4578	2	30326	0	0	6.62429	d2.comp53659_c0_seq1;d2.comp48959_c0_seq1
GO:0009544	chloroplast ATP synthase complex	Component	2	4578	2	30326	0	0	6.62429	d2.comp59435_c0_seq1;d2.comp59435_c0_seq2
GO:0008398	sterol 14-demethylase activity	Function	2	4578	2	30326	0	0	6.62429	d2.comp4252_c0_seq1;d2.comp32007_c0_seq1
GO:0006793	phosphorus metabolic process	Process	2	4578	2	30326	0	0	6.62429	d2.comp60665_c0_seq1;d2.comp60665_c0_seq2
GO:0006555	methionine metabolic process	Process	2	4578	2	30326	0	0	6.62429	d2.comp53571_c0_seq1;d2.comp64752_c0_seq1
GO:0006226	dUMP biosynthetic process	Process	2	4578	2	30326	0	0	6.62429	d2.comp58591_c0_seq1;CL13941Contig1
GO:0006101	citrate metabolic process	Process	2	4578	2	30326	0	0	6.62429	d2.comp52541_c0_seq1;d2.comp54704_c1_seq1
GO:0006065	UDP-glucuronate biosynthetic process	Process	2	4578	2	30326	0	0	6.62429	d2.comp56714_c0_seq1;d2.comp56714_c0_seq3
GO:0004604	phosphoadenylyl-sulfate reductase (thioredoxin) activity	Function	2	4578	2	30326	0	0	6.62429	d2.comp52341_c0_seq1;d2.comp52341_c0_seq2
GO:0004567	beta-mannosidase activity	Function	2	4578	2	30326	0	0	6.62429	d2.comp62407_c0_seq1;con2.comp56364_c1_seq13
GO:0004489	methylenetetrahydrofolate reductase (NADPH) activity	Function	2	4578	2	30326	0	0	6.62429	d2.comp53571_c0_seq1;d2.comp64752_c0_seq1
GO:0004170	dUTP diphosphatase activity	Function	2	4578	2	30326	0	0	6.62429	d2.comp58591_c0_seq1;CL13941Contig1
GO:0009765	photosynthesis, light harvesting	Process	85	4578	215	30326	5.9e-19	8.64e-18	2.61891	CL18275Contig1;con2.comp1004194_c0_seq1;con2.comp41974_c0_seq2;d2.comp48186_c0_seq1;con2.comp50377_c1_seq1;d2.comp57138_c0_seq1;d2.comp35001_c0_seq1;d2.comp796_c0_seq1;con2.comp38390_c1_seq1;con2.comp31140_c0_seq1;CL68Contig1;CL68Contig2;CL68Contig3;con2.comp44312_c1_seq1;con2.comp44312_c1_seq3;con2.comp117097_c0_seq1;con2.comp335111_c0_seq1;d2.comp149966_c0_seq1;con2.comp19944_c0_seq1;con2.comp2…
GO:0003735	structural constituent of ribosome	Function	275	4578	1131	30326	4.77e-17	6.94e-16	1.61068	CL14856Contig1;d2.comp223771_c0_seq1;con2.comp136587_c0_seq1;d2.comp40220_c0_seq1;d2.comp57960_c0_seq1;d2.comp57960_c0_seq2;d2.comp45568_c0_seq1;d2.comp29258_c0_seq1;d2.comp57059_c0_seq1;d2.comp57059_c0_seq3;d2.comp57059_c0_seq4;d2.comp57059_c0_seq8;con2.comp174918_c0_seq1;d2.comp33019_c0_seq1;d2.comp41396_c0_seq1;d2.comp57732_c0_seq1;d2.comp39457_c0_seq1;d2.comp55829_c0_seq3;d2.comp473783_c0_seq…
GO:0006412	translation	Process	262	4578	1087	30326	8.2e-16	1.19e-14	1.59666	CL14856Contig1;d2.comp223771_c0_seq1;con2.comp136587_c0_seq1;d2.comp40220_c0_seq1;d2.comp57960_c0_seq1;d2.comp57960_c0_seq2;d2.comp29258_c0_seq1;d2.comp57059_c0_seq1;d2.comp57059_c0_seq3;d2.comp57059_c0_seq4;d2.comp57059_c0_seq8;con2.comp174918_c0_seq1;d2.comp33019_c0_seq1;d2.comp41396_c0_seq1;d2.comp57732_c0_seq1;d2.comp39457_c0_seq1;d2.comp55829_c0_seq3;d2.comp473783_c0_seq1;CL8210Contig1;d2.co…
GO:0005618	cell wall	Component	121	4578	393	30326	8.24e-16	1.19e-14	2.03954	d2.comp479678_c0_seq1;CL14856Contig1;d2.comp65857_c0_seq4;d2.comp53520_c0_seq3;con2.comp59667_c0_seq1;con2.comp59667_c0_seq3;d2.comp52541_c0_seq1;d2.comp65641_c0_seq1;d2.comp50353_c0_seq1;con2.comp43451_c0_seq1;d2.comp319173_c0_seq1;d2.comp57074_c0_seq1;CL4521Contig1;d2.comp56726_c0_seq1;con2.comp58412_c0_seq5;d2.comp61234_c0_seq1;d2.comp3713_c0_seq1;d2.comp39843_c0_seq1;CL9606Contig1;d2.comp6481…
GO:0048046	apoplast	Component	103	4578	314	30326	9.18e-16	1.31e-14	2.17294	d2.comp319826_c0_seq1;CL4671Contig1;d2.comp60424_c2_seq1;d2.comp46616_c0_seq1;d2.comp166414_c0_seq1;d2.comp48109_c0_seq1;d2.comp56119_c0_seq1;CL3952Contig1;d2.comp54097_c0_seq1;d2.comp65212_c0_seq1;d2.comp40131_c0_seq1;d2.comp65641_c0_seq1;con2.comp43451_c0_seq1;d2.comp51858_c0_seq1;CL4521Contig1;d2.comp59595_c0_seq1;d2.comp59595_c0_seq2;d2.comp53070_c0_seq1;d2.comp45355_c0_seq1;d2.comp396576_c0_…
GO:0016020	membrane	Component	449	4578	2123	30326	4.08e-15	5.8e-14	1.40099	con2.comp29276_c0_seq1;con2.comp136587_c0_seq1;d2.comp50767_c0_seq1;d2.comp50767_c0_seq2;d2.comp351515_c0_seq1;d2.comp280246_c0_seq1;d2.comp5260_c0_seq1;con2.comp49473_c0_seq1;d2.comp340476_c0_seq1;d2.comp56382_c0_seq1;CL1277Contig1;d2.comp59917_c1_seq1;d2.comp144602_c0_seq1;d2.comp59917_c1_seq4;d2.comp29258_c0_seq1;d2.comp59024_c0_seq1;d2.comp59024_c0_seq4;con2.comp59441_c0_seq5;d2.comp284564_c0…
GO:0005507	copper ion binding	Function	101	4578	316	30326	1.16e-14	1.63e-13	2.11726	CL13Contig17;con2.comp46654_c0_seq10;d2.comp53908_c1_seq1;d2.comp56347_c0_seq1;con2.comp59441_c0_seq5;d2.comp55008_c0_seq1;d2.comp52541_c0_seq1;d2.comp49561_c0_seq1;d2.comp11473_c0_seq1;d2.comp56119_c0_seq1;d2.comp1438_c0_seq1;d2.comp65212_c0_seq1;d2.comp54827_c0_seq1;d2.comp319173_c0_seq1;d2.comp62280_c0_seq1;d2.comp62406_c0_seq1;d2.comp62406_c0_seq2;d2.comp59595_c0_seq1;d2.comp59595_c0_seq2;d2.…
GO:0005730	nucleolus	Component	142	4578	525	30326	3.84e-13	5.39e-12	1.79171	CL14856Contig1;d2.comp67362_c0_seq17;d2.comp57096_c0_seq1;d2.comp45568_c0_seq1;d2.comp65857_c0_seq4;d2.comp60424_c2_seq1;d2.comp65440_c0_seq1;d2.comp3862_c0_seq1;d2.comp57732_c0_seq1;d2.comp237753_c0_seq1;d2.comp55829_c0_seq3;d2.comp57541_c0_seq1;d2.comp57541_c0_seq2;d2.comp55251_c0_seq1;d2.comp55251_c0_seq2;d2.comp51825_c0_seq1;d2.comp58018_c0_seq4;d2.comp62904_c0_seq1;d2.comp47576_c0_seq1;d2.co…
GO:0009505	plant-type cell wall	Component	71	4578	208	30326	2.11e-12	2.95e-11	2.26118	d2.comp54437_c2_seq1;d2.comp166414_c0_seq1;d2.comp55008_c0_seq1;d2.comp55511_c0_seq1;d2.comp65212_c0_seq1;d2.comp64072_c0_seq1;d2.comp61132_c0_seq1;d2.comp45355_c0_seq1;con2.comp53775_c0_seq2;d2.comp33306_c0_seq1;d2.comp52616_c0_seq1;con2.comp56125_c0_seq1;CL17795Contig1;con2.comp49565_c0_seq1;d2.comp56873_c0_seq1;CL13697Contig1;d2.comp62494_c0_seq1;d2.comp66036_c3_seq7;con2.comp51096_c0_seq13;co…
GO:0008447	L-ascorbate oxidase activity	Function	19	4578	27	30326	1.1e-11	1.52e-10	4.66154	d2.comp55008_c0_seq1;d2.comp65212_c0_seq1;d2.comp45355_c0_seq1;con2.comp55293_c0_seq1;d2.comp66448_c0_seq5;CL1Contig815;d2.comp63783_c0_seq1;d2.comp59370_c0_seq1;d2.comp64798_c0_seq1;CL1Contig1232;CL1031Contig2;d2.comp55008_c1_seq1;d2.comp57229_c0_seq1;d2.comp64919_c0_seq4;d2.comp66448_c0_seq23;d2.comp66448_c0_seq24;CL2382Contig1;con2.comp52143_c0_seq1;d2.comp56709_c1_seq3
GO:0022625	cytosolic large ribosomal subunit	Component	64	4578	192	30326	7.27e-11	1e-09	2.2081	d2.comp57960_c0_seq1;d2.comp57960_c0_seq2;d2.comp65440_c0_seq1;d2.comp57732_c0_seq1;CL8210Contig1;d2.comp60969_c0_seq1;d2.comp58018_c0_seq4;con2.comp180485_c0_seq1;d2.comp34576_c0_seq1;d2.comp52217_c0_seq1;d2.comp52217_c0_seq2;CL15818Contig1;d2.comp54146_c0_seq1;d2.comp54146_c0_seq3;d2.comp57577_c0_seq1;d2.comp24357_c0_seq1;CL17478Contig1;CL7026Contig1;d2.comp56380_c0_seq1;d2.comp36976_c0_seq1;co…
GO:0015979	photosynthesis	Process	89	4578	309	30326	2.1e-10	2.88e-09	1.90797	d2.comp417383_c0_seq1;d2.comp567446_c0_seq1;con2.comp53212_c1_seq3;d2.comp53520_c0_seq3;con2.comp56889_c0_seq2;con2.comp172640_c0_seq1;con2.comp177633_c0_seq1;con2.comp176288_c0_seq1;con2.comp274708_c0_seq1;d2.comp348845_c0_seq1;con2.comp372081_c0_seq1;con2.comp164836_c0_seq1;d2.comp43832_c0_seq1;con2.comp44312_c1_seq2;con2.comp303218_c0_seq1;d2.comp58679_c0_seq11;d2.comp48726_c0_seq1;d2.comp3305…
GO:0009523	photosystem II	Component	30	4578	65	30326	5.3e-10	7.23e-09	3.05736	d2.comp53157_c0_seq1;con2.comp166458_c0_seq1;CL68Contig1;CL68Contig2;con2.comp303218_c0_seq1;con2.comp141954_c0_seq1;d2.comp54914_c0_seq1;d2.comp32965_c0_seq1;d2.comp57596_c1_seq2;con2.comp231087_c0_seq1;CL16616Contig1;d2.comp66079_c0_seq1;d2.comp66079_c0_seq5;d2.comp66079_c0_seq6;d2.comp56158_c1_seq1;con2.comp31317_c0_seq1;con2.comp28047_c0_seq1;d2.comp56633_c0_seq1;d2.comp282171_c0_seq1;d2.comp…
GO:0046872	metal ion binding	Function	282	4578	1338	30326	8.85e-10	1.2e-08	1.39615	con2.comp19545_c0_seq1;d2.comp55566_c0_seq1;d2.comp55566_c0_seq2;d2.comp44259_c0_seq1;d2.comp54437_c2_seq1;d2.comp51479_c0_seq1;CL12633Contig1;d2.comp62097_c0_seq1;con2.comp53225_c0_seq12;CL18275Contig1;d2.comp44096_c0_seq1;d2.comp65435_c0_seq1;con2.comp1004194_c0_seq1;CL14799Contig1;con2.comp268656_c0_seq1;con2.comp57116_c0_seq1;d2.comp60811_c0_seq1;d2.comp54126_c0_seq1;d2.comp56317_c0_seq2;con2…
GO:0046686	response to cadmium ion	Process	139	4578	568	30326	1.34e-09	1.81e-08	1.62109	d2.comp35113_c0_seq1;d2.comp65366_c0_seq1;d2.comp51070_c1_seq1;d2.comp53520_c0_seq3;con2.comp45893_c0_seq1;d2.comp52541_c0_seq1;d2.comp49561_c0_seq1;d2.comp49884_c0_seq1;d2.comp66482_c0_seq5;d2.comp56119_c0_seq1;d2.comp54097_c0_seq1;con2.comp56506_c0_seq4;d2.comp51825_c0_seq1;d2.comp18558_c0_seq1;d2.comp44343_c0_seq1;d2.comp9544_c0_seq1;d2.comp57074_c0_seq1;CL4521Contig1;d2.comp59595_c0_seq1;d2.c…
GO:0009570	chloroplast stroma	Component	173	4578	753	30326	2.87e-09	3.84e-08	1.52192	d2.comp58236_c0_seq1;CL13Contig17;d2.comp53908_c1_seq1;d2.comp65366_c0_seq1;CL12633Contig1;CL4671Contig1;d2.comp44096_c0_seq1;d2.comp29258_c0_seq1;d2.comp60424_c2_seq1;d2.comp46616_c0_seq1;con2.comp53212_c1_seq3;d2.comp56248_c0_seq1;con2.comp45893_c0_seq1;d2.comp33019_c0_seq1;d2.comp5491_c0_seq1;d2.comp46292_c0_seq1;d2.comp40085_c0_seq1;d2.comp59149_c0_seq1;d2.comp37273_c0_seq1;d2.comp1438_c0_seq…
GO:0022627	cytosolic small ribosomal subunit	Component	57	4578	180	30326	6.07e-09	8.09e-08	2.09769	d2.comp29258_c0_seq1;d2.comp57059_c0_seq1;d2.comp57059_c0_seq3;d2.comp57059_c0_seq4;d2.comp57059_c0_seq8;d2.comp55829_c0_seq3;d2.comp57541_c0_seq2;d2.comp55251_c0_seq1;d2.comp55251_c0_seq2;d2.comp60639_c0_seq1;con2.comp6042_c0_seq1;d2.comp51281_c1_seq1;d2.comp1116_c0_seq1;d2.comp49272_c0_seq1;d2.comp355178_c0_seq1;d2.comp55717_c0_seq2;d2.comp3713_c0_seq1;d2.comp55849_c0_seq1;d2.comp55891_c0_seq1;…
GO:0055114	oxidation-reduction process	Process	423	4578	2194	30326	1.5e-08	1.99e-07	1.27715	CL15640Contig1;d2.comp34830_c0_seq1;d2.comp53908_c1_seq1;d2.comp61652_c0_seq1;d2.comp54437_c2_seq1;d2.comp51479_c0_seq1;con2.comp54144_c0_seq4;d2.comp62532_c0_seq1;d2.comp319826_c0_seq1;d2.comp63737_c0_seq1;d2.comp49978_c0_seq1;d2.comp63083_c0_seq1;d2.comp63083_c0_seq3;d2.comp58045_c0_seq1;d2.comp59031_c0_seq1;CL234Contig2;d2.comp55008_c0_seq1;d2.comp60811_c0_seq1;con2.comp52941_c0_seq11;d2.comp5…
GO:0009538	photosystem I reaction center	Component	21	4578	42	30326	1.92e-08	2.53e-07	3.31215	con2.comp177633_c0_seq1;con2.comp176288_c0_seq1;con2.comp274708_c0_seq1;con2.comp372081_c0_seq1;CL8224Contig1;con2.comp197787_c0_seq1;d2.comp214542_c0_seq1;d2.comp57444_c0_seq1;d2.comp57444_c0_seq2;d2.comp57444_c0_seq3;con2.comp41472_c0_seq1;con2.comp41472_c0_seq2;con2.comp41472_c0_seq3;d2.comp56369_c0_seq1;d2.comp125538_c0_seq1;d2.comp48482_c0_seq1;d2.comp48537_c0_seq1;con2.comp269898_c0_seq1;d2…
GO:0022626	cytosolic ribosome	Component	48	4578	148	30326	3.37e-08	4.41e-07	2.14842	d2.comp44955_c0_seq1;CL14856Contig1;con2.comp136587_c0_seq1;d2.comp45568_c0_seq1;CL1605Contig1;d2.comp60424_c2_seq1;d2.comp53078_c0_seq1;d2.comp53078_c0_seq2;d2.comp33019_c0_seq1;d2.comp49884_c0_seq1;d2.comp57541_c0_seq1;d2.comp34744_c0_seq1;d2.comp59397_c0_seq1;d2.comp59397_c0_seq2;d2.comp55547_c0_seq1;con2.comp60377_c0_seq10;con2.comp60377_c0_seq11;d2.comp8543_c0_seq1;d2.comp64315_c0_seq3;d2.co…
GO:0044446	intracellular organelle part	Component	15	4578	28	30326	3.48e-07	4.54e-06	3.54873	con2.comp136587_c0_seq1;con2.comp272030_c0_seq1;con2.comp378273_c0_seq1;d2.comp47734_c0_seq1;d2.comp55547_c0_seq1;d2.comp47620_c0_seq1;d2.comp48151_c0_seq1;d2.comp219552_c0_seq1;d2.comp8492_c0_seq1;con2.comp237801_c0_seq1;d2.comp53656_c0_seq1;d2.comp59384_c1_seq1;CL8931Contig1;d2.comp41879_c0_seq1;d2.comp14373_c0_seq1
GO:0005840	ribosome	Component	143	4578	654	30326	1.27e-06	1.65e-05	1.44843	d2.comp223771_c0_seq1;d2.comp40220_c0_seq1;con2.comp174918_c0_seq1;con2.comp272030_c0_seq1;con2.comp378273_c0_seq1;d2.comp41396_c0_seq1;d2.comp39457_c0_seq1;d2.comp473783_c0_seq1;d2.comp199713_c0_seq1;d2.comp1309_c0_seq1;d2.comp349686_c0_seq1;d2.comp60547_c0_seq1;d2.comp50809_c0_seq1;CL163Contig1;d2.comp6999_c0_seq1;d2.comp36442_c0_seq1;con2.comp317_c0_seq1;d2.comp171894_c0_seq1;d2.comp41443_c0_s…
GO:0006633	fatty acid biosynthetic process	Process	42	4578	138	30326	1.45e-06	1.87e-05	2.01609	CL13Contig17;d2.comp53908_c1_seq1;d2.comp65366_c0_seq1;CL12633Contig1;d2.comp63737_c0_seq1;d2.comp49978_c0_seq1;d2.comp65173_c0_seq1;CL5402Contig1;CL6022Contig1;d2.comp61955_c0_seq1;d2.comp62220_c0_seq2;d2.comp62220_c0_seq5;con2.comp55268_c0_seq1;CL17014Contig1;d2.comp58328_c0_seq1;d2.comp58328_c0_seq2;d2.comp49153_c0_seq1;d2.comp41161_c0_seq1;d2.comp59815_c0_seq1;d2.comp53908_c0_seq1;CL13Contig8…
GO:0070178	D-serine metabolic process	Process	6	4578	7	30326	1.78e-06	2.25e-05	5.67796	d2.comp378608_c0_seq1;CL17692Contig1;con2.comp46654_c0_seq1;con2.comp46654_c0_seq3;con2.comp46654_c0_seq5;con2.comp46654_c0_seq6
GO:0008721	D-serine ammonia-lyase activity	Function	6	4578	7	30326	1.78e-06	2.25e-05	5.67796	d2.comp378608_c0_seq1;CL17692Contig1;con2.comp46654_c0_seq1;con2.comp46654_c0_seq3;con2.comp46654_c0_seq5;con2.comp46654_c0_seq6
GO:0004617	phosphoglycerate dehydrogenase activity	Function	6	4578	7	30326	1.78e-06	2.25e-05	5.67796	con2.comp59363_c0_seq1;d2.comp56523_c0_seq1;d2.comp56523_c0_seq2;d2.comp52667_c0_seq1;d2.comp64876_c1_seq1;d2.comp64876_c1_seq2
GO:0003941	L-serine ammonia-lyase activity	Function	6	4578	7	30326	1.78e-06	2.25e-05	5.67796	d2.comp378608_c0_seq1;CL17692Contig1;con2.comp46654_c0_seq1;con2.comp46654_c0_seq3;con2.comp46654_c0_seq5;con2.comp46654_c0_seq6
GO:0009579	thylakoid	Component	43	4578	145	30326	2.44e-06	3.06e-05	1.96444	CL13Contig17;d2.comp53908_c1_seq1;d2.comp5260_c0_seq1;d2.comp1309_c0_seq1;d2.comp60547_c0_seq1;d2.comp44343_c0_seq1;d2.comp210090_c0_seq1;CL4521Contig1;d2.comp55353_c0_seq1;d2.comp34348_c0_seq1;d2.comp54876_c1_seq1;d2.comp8269_c0_seq1;d2.comp168029_c0_seq1;d2.comp51322_c0_seq1;d2.comp56721_c0_seq1;d2.comp37107_c0_seq1;CL13Contig8;d2.comp52238_c0_seq1;d2.comp295469_c0_seq1;d2.comp56363_c0_seq2;con…
GO:0009651	response to salt stress	Process	89	4578	374	30326	3.2e-06	3.99e-05	1.57637	d2.comp6619_c0_seq1;d2.comp62707_c2_seq4;d2.comp62659_c0_seq1;d2.comp166414_c0_seq1;con2.comp45893_c0_seq1;d2.comp52541_c0_seq1;d2.comp63349_c1_seq1;d2.comp49884_c0_seq1;d2.comp37273_c0_seq1;d2.comp66482_c0_seq5;d2.comp63331_c1_seq1;d2.comp60738_c0_seq1;d2.comp63422_c0_seq5;d2.comp184854_c0_seq1;d2.comp18558_c0_seq1;d2.comp44343_c0_seq1;con2.comp56806_c0_seq7;d2.comp36036_c0_seq1;d2.comp6872_c0_s…
GO:0009955	adaxial/abaxial pattern specification	Process	9	4578	14	30326	3.39e-06	4.21e-05	4.25847	d2.comp57732_c0_seq1;d2.comp56142_c0_seq1;d2.comp48303_c0_seq1;d2.comp49451_c0_seq1;d2.comp55436_c0_seq1;CL7503Contig1;d2.comp62376_c0_seq2;d2.comp54782_c0_seq1;d2.comp54782_c0_seq2
GO:0005576	extracellular region	Component	92	4578	393	30326	4.66e-06	5.76e-05	1.55072	d2.comp57363_c0_seq4;d2.comp60939_c1_seq4;con2.comp59441_c0_seq5;d2.comp33026_c0_seq1;d2.comp50117_c0_seq1;d2.comp11473_c0_seq1;con2.comp51048_c0_seq2;con2.comp58321_c1_seq1;d2.comp59403_c0_seq1;CL13453Contig1;d2.comp33306_c0_seq1;d2.comp52616_c0_seq1;con2.comp46890_c0_seq5;d2.comp57047_c0_seq2;d2.comp56053_c1_seq1;d2.comp56741_c0_seq1;d2.comp17702_c0_seq1;CL1200Contig1;d2.comp37302_c0_seq1;d2.co…
GO:0009507	chloroplast	Component	465	4578	2564	30326	4.86e-06	5.98e-05	1.20136	d2.comp479678_c0_seq1;d2.comp12048_c0_seq1;d2.comp55840_c0_seq1;d2.comp35113_c0_seq1;d2.comp50873_c0_seq1;CL14856Contig1;d2.comp223771_c0_seq1;d2.comp57960_c0_seq1;d2.comp57960_c0_seq2;d2.comp140974_c0_seq1;d2.comp45568_c0_seq1;d2.comp65428_c0_seq1;d2.comp56382_c0_seq1;CL1605Contig1;d2.comp31688_c0_seq1;con2.comp1004194_c0_seq1;d2.comp166414_c0_seq1;d2.comp52541_c0_seq1;con2.comp268656_c0_seq1;co…
GO:0006184	GTP catabolic process	Process	66	4578	261	30326	5.84e-06	7.14e-05	1.67511	d2.comp61990_c1_seq1;d2.comp52211_c0_seq1;d2.comp264499_c0_seq1;con2.comp45003_c0_seq1;d2.comp63331_c1_seq1;CL20Contig4;CL20Contig6;CL20Contig7;con2.comp48833_c0_seq1;d2.comp9544_c0_seq1;d2.comp17690_c0_seq1;con2.comp158686_c0_seq1;d2.comp64497_c0_seq3;CL2425Contig1;d2.comp55758_c1_seq2;d2.comp49115_c0_seq1;con2.comp216898_c0_seq1;con2.comp293842_c0_seq1;d2.comp65456_c0_seq1;d2.comp47623_c0_seq1;…
GO:0071944	cell periphery	Component	20	4578	51	30326	6.17e-06	7.51e-05	2.59776	d2.comp29196_c0_seq1;d2.comp65435_c0_seq1;d2.comp51103_c0_seq1;CL9165Contig1;d2.comp55547_c0_seq1;d2.comp314524_c0_seq1;d2.comp274722_c0_seq1;con2.comp58585_c0_seq4;d2.comp48850_c0_seq1;d2.comp58916_c0_seq1;d2.comp302829_c0_seq1;d2.comp59384_c1_seq1;d2.comp56186_c1_seq1;CL2101Contig2;con2.comp251575_c0_seq1;d2.comp51732_c0_seq1;d2.comp46948_c0_seq1;d2.comp63962_c0_seq1;d2.comp41879_c0_seq1;d2.com…
GO:0003924	GTPase activity	Function	66	4578	264	30326	8.79e-06	0.000106429	1.65607	d2.comp61990_c1_seq1;d2.comp52211_c0_seq1;d2.comp264499_c0_seq1;con2.comp45003_c0_seq1;d2.comp63331_c1_seq1;CL20Contig4;CL20Contig6;CL20Contig7;con2.comp48833_c0_seq1;d2.comp9544_c0_seq1;d2.comp17690_c0_seq1;con2.comp158686_c0_seq1;d2.comp64497_c0_seq3;CL2425Contig1;d2.comp55758_c1_seq2;d2.comp49115_c0_seq1;con2.comp216898_c0_seq1;con2.comp293842_c0_seq1;d2.comp65456_c0_seq1;d2.comp47623_c0_seq1;…
GO:0043231	intracellular membrane-bounded organelle	Component	46	4578	166	30326	9.18e-06	0.000110631	1.83565	con2.comp51144_c0_seq2;CL6222Contig1;d2.comp351515_c0_seq1;con2.comp52941_c0_seq10;con2.comp378273_c0_seq1;d2.comp232624_c0_seq1;d2.comp418858_c0_seq1;CL9165Contig1;con2.comp52295_c0_seq1;d2.comp19798_c0_seq1;con2.comp6042_c0_seq1;d2.comp50809_c0_seq1;d2.comp63920_c0_seq1;d2.comp5543_c0_seq1;d2.comp23478_c0_seq1;d2.comp55871_c0_seq1;d2.comp58251_c0_seq1;d2.comp48850_c0_seq1;d2.comp56185_c0_seq1;c…
GO:0080094	response to trehalose-6-phosphate stimulus	Process	5	4578	6	30326	1.18e-05	0.000141445	5.52024	d2.comp59595_c0_seq1;d2.comp59595_c0_seq2;d2.comp53070_c0_seq1;CL9666Contig1;con2.comp55142_c0_seq1
GO:0006096	glycolysis	Process	59	4578	232	30326	1.36e-05	0.000162291	1.68463	d2.comp65366_c0_seq1;d2.comp62307_c1_seq1;d2.comp53520_c0_seq3;d2.comp34167_c0_seq1;d2.comp49884_c0_seq1;d2.comp57900_c0_seq3;con2.comp57684_c0_seq5;d2.comp60738_c0_seq1;d2.comp18558_c0_seq1;d2.comp44343_c0_seq1;CL4521Contig1;d2.comp11909_c0_seq1;CL600Contig3;d2.comp63594_c0_seq1;con2.comp55268_c0_seq1;CL7313Contig1;d2.comp257527_c0_seq1;d2.comp60572_c0_seq1;d2.comp60572_c0_seq3;d2.comp60572_c0_s…
GO:0022900	electron transport chain	Process	33	4578	108	30326	1.37e-05	0.000162291	2.02409	d2.comp55566_c0_seq1;d2.comp55566_c0_seq2;d2.comp44259_c0_seq1;d2.comp20978_c0_seq1;con2.comp268656_c0_seq1;con2.comp177370_c0_seq1;d2.comp56119_c0_seq1;con2.comp49161_c0_seq1;d2.comp293930_c0_seq1;d2.comp46598_c0_seq1;d2.comp52232_c0_seq1;d2.comp51055_c0_seq1;d2.comp53350_c0_seq1;d2.comp53350_c0_seq2;d2.comp49824_c0_seq1;d2.comp49824_c0_seq2;con2.comp116114_c0_seq1;d2.comp37107_c0_seq1;CL8093Con…
GO:0009627	systemic acquired resistance	Process	26	4578	78	30326	1.53e-05	0.000180126	2.2081	d2.comp60424_c2_seq1;con2.comp45893_c0_seq1;con2.comp55463_c0_seq1;con2.comp55463_c0_seq4;con2.comp55463_c0_seq6;con2.comp55463_c0_seq9;con2.comp32536_c0_seq1;CL1Contig1114;d2.comp65884_c2_seq3;CL8185Contig1;d2.comp62083_c0_seq1;d2.comp62083_c0_seq5;d2.comp62083_c0_seq6;d2.comp58356_c0_seq1;d2.comp60424_c0_seq1;d2.comp34285_c0_seq1;d2.comp8811_c0_seq1;d2.comp53377_c0_seq1;d2.comp51732_c0_seq2;d2.…
GO:0015417	polyamine-transporting ATPase activity	Function	11	4578	22	30326	2.02e-05	0.000236901	3.31215	d2.comp52163_c0_seq1;d2.comp64413_c0_seq12;d2.comp64413_c0_seq24;d2.comp64413_c0_seq32;d2.comp64413_c0_seq33;d2.comp64413_c0_seq35;CL138Contig1;CL138Contig4;d2.comp64413_c0_seq5;con2.comp50990_c0_seq4;con2.comp50990_c0_seq6
GO:0006563	L-serine metabolic process	Process	10	4578	19	30326	2.12e-05	0.000248391	3.48647	d2.comp56471_c0_seq1;CL15799Contig1;d2.comp6315_c0_seq1;d2.comp378608_c0_seq1;CL17692Contig1;d2.comp34420_c0_seq1;con2.comp46654_c0_seq1;con2.comp46654_c0_seq3;con2.comp46654_c0_seq5;con2.comp46654_c0_seq6
GO:0006825	copper ion transport	Process	7	4578	11	30326	2.88e-05	0.000334765	4.21546	d2.comp57420_c0_seq1;d2.comp378608_c0_seq1;con2.comp46654_c0_seq1;con2.comp46654_c0_seq3;con2.comp46654_c0_seq5;con2.comp46654_c0_seq6;d2.comp232715_c0_seq1
GO:0006979	response to oxidative stress	Process	53	4578	208	30326	3.19e-05	0.000369107	1.68792	d2.comp54437_c2_seq1;d2.comp63083_c0_seq1;d2.comp63083_c0_seq3;d2.comp52541_c0_seq1;con2.comp53282_c1_seq1;d2.comp37273_c0_seq1;con2.comp49245_c0_seq1;con2.comp16553_c0_seq1;d2.comp61132_c0_seq1;d2.comp58294_c1_seq1;d2.comp63323_c0_seq4;d2.comp34744_c0_seq1;CL15004Contig1;d2.comp45073_c1_seq1;d2.comp55478_c0_seq1;d2.comp504915_c0_seq1;d2.comp60760_c0_seq3;d2.comp61965_c0_seq1;con2.comp54035_c0_se…
GO:0006564	L-serine biosynthetic process	Process	8	4578	14	30326	3.92e-05	0.000451133	3.78531	con2.comp59363_c0_seq1;d2.comp56523_c0_seq1;d2.comp56523_c0_seq2;d2.comp52667_c0_seq1;d2.comp64183_c0_seq1;d2.comp58285_c0_seq1;d2.comp64876_c1_seq1;d2.comp64876_c1_seq2
GO:0005774	vacuolar membrane	Component	57	4578	230	30326	4.13e-05	0.000473016	1.64167	con2.comp52941_c0_seq11;d2.comp49561_c0_seq1;d2.comp33026_c0_seq1;d2.comp49884_c0_seq1;d2.comp48109_c0_seq1;d2.comp64194_c0_seq1;d2.comp54433_c0_seq1;con2.comp59022_c0_seq1;d2.comp184854_c0_seq1;d2.comp45385_c0_seq1;d2.comp56726_c0_seq1;d2.comp52217_c0_seq1;d2.comp52217_c0_seq2;con2.comp59078_c0_seq10;d2.comp52616_c0_seq1;d2.comp55891_c0_seq1;d2.comp232776_c0_seq1;d2.comp33514_c0_seq1;con2.comp55…
GO:0018298	protein-chromophore linkage	Process	17	4578	45	30326	4.48e-05	0.0005108	2.50251	d2.comp59024_c0_seq1;d2.comp59024_c0_seq4;CL68Contig1;CL68Contig2;d2.comp28274_c0_seq1;d2.comp57596_c1_seq2;CL16616Contig1;d2.comp66079_c0_seq1;d2.comp66079_c0_seq5;d2.comp66079_c0_seq6;con2.comp31317_c0_seq1;d2.comp282171_c0_seq1;con2.comp245700_c0_seq1;CL14777Contig1;CL4625Contig1;d2.comp52693_c1_seq1;con2.comp45915_c0_seq1
GO:0051287	NAD binding	Function	44	4578	166	30326	4.57e-05	0.000519396	1.75584	d2.comp60408_c0_seq1;d2.comp1443_c0_seq1;d2.comp55145_c0_seq1;d2.comp54173_c0_seq1;d2.comp62280_c0_seq1;d2.comp54766_c0_seq1;con2.comp293770_c0_seq1;d2.comp57794_c2_seq2;con2.comp39598_c1_seq1;con2.comp59363_c0_seq1;d2.comp43155_c1_seq1;d2.comp56714_c0_seq1;d2.comp56714_c0_seq3;d2.comp58764_c3_seq2;d2.comp56523_c0_seq1;d2.comp56523_c0_seq2;con2.comp54115_c0_seq1;con2.comp54115_c0_seq3;con2.comp54…
GO:0009535	chloroplast thylakoid membrane	Component	110	4578	514	30326	4.72e-05	0.000532971	1.41765	d2.comp54319_c0_seq1;d2.comp53769_c0_seq1;d2.comp40607_c0_seq1;CL18275Contig1;d2.comp63083_c0_seq1;d2.comp63083_c0_seq3;d2.comp33485_c0_seq1;d2.comp50251_c0_seq1;d2.comp47229_c0_seq1;con2.comp53_c1_seq1;CL7756Contig1;d2.comp53157_c0_seq1;con2.comp176288_c0_seq1;con2.comp54286_c0_seq3;d2.comp49211_c0_seq1;con2.comp54286_c0_seq9;d2.comp60384_c0_seq4;d2.comp60384_c0_seq6;d2.comp348845_c0_seq1;d2.com…
GO:0009423	chorismate biosynthetic process	Process	5	4578	7	30326	7.19e-05	0.000801429	4.73164	d2.comp56382_c0_seq1;CL14794Contig1;d2.comp66834_c0_seq1;d2.comp8190_c0_seq1;d2.comp54204_c0_seq1
GO:0006166	purine ribonucleoside salvage	Process	5	4578	7	30326	7.19e-05	0.000801429	4.73164	d2.comp59595_c0_seq1;d2.comp59595_c0_seq2;d2.comp53070_c0_seq1;d2.comp274722_c0_seq1;con2.comp55142_c0_seq1
GO:0003942	N-acetyl-gamma-glutamyl-phosphate reductase activity	Function	5	4578	7	30326	7.19e-05	0.000801429	4.73164	d2.comp54766_c0_seq1;d2.comp5623_c0_seq1;CL16605Contig1;d2.comp227006_c0_seq1;d2.comp64253_c1_seq1
GO:0042026	protein refolding	Process	10	4578	21	30326	7.39e-05	0.000819482	3.15442	d2.comp60424_c2_seq1;d2.comp60424_c0_seq1;d2.comp65293_c0_seq1;CL11609Contig1;d2.comp56323_c0_seq1;d2.comp56517_c0_seq1;d2.comp56517_c0_seq2;con2.comp874_c0_seq1;d2.comp35026_c0_seq1;d2.comp160093_c0_seq1
GO:0042742	defense response to bacterium	Process	49	4578	194	30326	7.47e-05	0.000824698	1.67315	CL4671Contig1;d2.comp46616_c0_seq1;con2.comp45893_c0_seq1;d2.comp51991_c0_seq2;con2.comp52295_c0_seq1;con2.comp55463_c0_seq1;con2.comp55463_c0_seq4;con2.comp55463_c0_seq6;con2.comp55463_c0_seq9;d2.comp57933_c0_seq1;d2.comp57933_c0_seq2;d2.comp49211_c0_seq1;d2.comp348845_c0_seq1;d2.comp6872_c0_seq1;d2.comp51858_c0_seq1;CL4521Contig1;d2.comp62220_c0_seq4;d2.comp45073_c1_seq1;d2.comp1423_c0_seq1;d2.…
GO:0042555	MCM complex	Component	4	4578	5	30326	7.83e-05	0.000855728	5.29943	d2.comp65410_c0_seq1;d2.comp58083_c0_seq1;d2.comp63630_c0_seq1;CL2366Contig1
GO:0033587	shikimate biosynthetic process	Process	4	4578	5	30326	7.83e-05	0.000855728	5.29943	d2.comp56382_c0_seq1;CL14794Contig1;d2.comp66834_c0_seq1;d2.comp54204_c0_seq1
GO:0010167	response to nitrate	Process	15	4578	39	30326	8.2e-05	0.000891912	2.5478	con2.comp53089_c0_seq6;CL4671Contig1;con2.comp59667_c0_seq4;con2.comp46835_c0_seq1;con2.comp55463_c0_seq1;con2.comp55463_c0_seq4;con2.comp55463_c0_seq6;con2.comp55463_c0_seq9;d2.comp50780_c0_seq1;con2.comp55497_c0_seq1;d2.comp431949_c0_seq1;d2.comp54820_c0_seq1;d2.comp50929_c0_seq1;d2.comp63505_c0_seq1;d2.comp50395_c0_seq1
GO:0004857	enzyme inhibitor activity	Function	12	4578	28	30326	8.27e-05	0.000891912	2.83898	con2.comp19545_c0_seq1;d2.comp61234_c0_seq1;d2.comp48704_c1_seq1;con2.comp61317_c0_seq1;CL78Contig2;d2.comp60627_c0_seq2;d2.comp63505_c0_seq3;d2.comp57098_c0_seq1;d2.comp57098_c0_seq3;d2.comp56181_c1_seq1;d2.comp56311_c0_seq1;d2.comp56181_c0_seq1
GO:0010273	detoxification of copper ion	Process	9	4578	18	30326	8.26e-05	0.000891912	3.31215	con2.comp46654_c0_seq10;d2.comp55627_c0_seq8;d2.comp48430_c1_seq1;con2.comp46654_c0_seq1;con2.comp46654_c0_seq2;con2.comp46654_c0_seq3;con2.comp46654_c0_seq5;con2.comp46654_c0_seq6;con2.comp46654_c0_seq7
GO:0050661	NADP binding	Function	39	4578	146	30326	9.12e-05	0.000979634	1.7695	d2.comp62280_c0_seq1;d2.comp51858_c0_seq1;CL15004Contig1;d2.comp48964_c0_seq1;con2.comp58146_c0_seq1;con2.comp58146_c0_seq2;d2.comp52232_c0_seq1;d2.comp33001_c0_seq1;d2.comp33001_c0_seq2;con2.comp54115_c0_seq1;con2.comp54115_c0_seq3;con2.comp54115_c0_seq4;con2.comp54115_c0_seq8;d2.comp5623_c0_seq1;d2.comp46431_c0_seq1;d2.comp58547_c0_seq1;d2.comp429300_c0_seq1;d2.comp54645_c0_seq1;CL16605Contig1;…
GO:0006414	translational elongation	Process	45	4578	176	30326	9.91e-05	0.00105938	1.69371	d2.comp54087_c0_seq1;d2.comp45568_c0_seq1;d2.comp40085_c0_seq1;con2.comp45003_c0_seq1;d2.comp1116_c0_seq1;d2.comp355178_c0_seq1;d2.comp55717_c0_seq2;d2.comp54780_c0_seq1;CL2425Contig1;con2.comp216898_c0_seq1;d2.comp47623_c0_seq1;con2.comp49828_c0_seq1;con2.comp49828_c0_seq3;con2.comp54506_c0_seq1;con2.comp49828_c0_seq6;con2.comp54506_c0_seq4;CL13863Contig1;con2.comp43297_c0_seq1;d2.comp59757_c1_s…
GO:0052716	hydroquinone:oxygen oxidoreductase activity	Function	11	4578	25	30326	0.00010407	0.00109759	2.91469	d2.comp66448_c0_seq5;CL1Contig815;con2.comp50477_c0_seq1;CL1Contig1232;con2.comp28711_c0_seq1;d2.comp64919_c0_seq1;d2.comp64919_c0_seq2;d2.comp64919_c0_seq4;d2.comp64919_c0_seq6;d2.comp66448_c0_seq23;d2.comp66448_c0_seq24
GO:0046274	lignin catabolic process	Process	11	4578	25	30326	0.00010407	0.00109759	2.91469	d2.comp66448_c0_seq5;CL1Contig815;con2.comp50477_c0_seq1;CL1Contig1232;con2.comp28711_c0_seq1;d2.comp64919_c0_seq1;d2.comp64919_c0_seq2;d2.comp64919_c0_seq4;d2.comp64919_c0_seq6;d2.comp66448_c0_seq23;d2.comp66448_c0_seq24
GO:0016717	oxidoreductase activity, acting on paired donors, with oxidation of a pair of donors resulting in the reduction of molecular oxygen to two molecules of water	Function	11	4578	25	30326	0.00010407	0.00109759	2.91469	CL15640Contig1;d2.comp3238_c0_seq1;con2.comp342356_c0_seq1;CL17014Contig1;d2.comp58328_c0_seq1;d2.comp58328_c0_seq2;d2.comp4113_c0_seq1;d2.comp49649_c0_seq1;CL143Contig2;CL8093Contig1;con2.comp52478_c0_seq1
GO:0042545	cell wall modification	Process	18	4578	52	30326	0.000118824	0.00124765	2.29302	d2.comp61234_c0_seq1;d2.comp52616_c0_seq1;d2.comp48704_c1_seq1;d2.comp55891_c0_seq1;d2.comp54548_c0_seq1;d2.comp31854_c0_seq1;d2.comp51777_c0_seq1;con2.comp58746_c0_seq18;con2.comp58746_c0_seq19;d2.comp58551_c0_seq1;CL78Contig2;d2.comp60627_c0_seq2;con2.comp58746_c0_seq1;d2.comp63505_c0_seq3;d2.comp57098_c0_seq1;d2.comp57098_c0_seq3;d2.comp56181_c1_seq1;d2.comp56181_c0_seq1
GO:0006099	tricarboxylic acid cycle	Process	26	4578	87	30326	0.00013245	0.0013846	1.97967	d2.comp207924_c0_seq1;d2.comp1443_c0_seq1;d2.comp55145_c0_seq1;d2.comp59931_c0_seq1;d2.comp34744_c0_seq1;d2.comp1418_c0_seq1;d2.comp44290_c1_seq1;d2.comp504915_c0_seq1;d2.comp8322_c0_seq1;con2.comp46870_c0_seq1;d2.comp43155_c1_seq1;con2.comp32264_c0_seq1;d2.comp275615_c0_seq1;d2.comp33965_c1_seq1;d2.comp50654_c0_seq1;d2.comp431949_c0_seq1;d2.comp153371_c0_seq1;d2.comp43155_c0_seq1;d2.comp53555_c0…
GO:0008964	phosphoenolpyruvate carboxylase activity	Function	6	4578	10	30326	0.000139853	0.00145557	3.97457	d2.comp207924_c0_seq1;d2.comp1418_c0_seq1;d2.comp44290_c1_seq1;con2.comp46870_c0_seq1;con2.comp32264_c0_seq1;d2.comp431949_c0_seq1
GO:0009644	response to high light intensity	Process	23	4578	74	30326	0.000143881	0.00149095	2.0589	d2.comp66338_c0_seq5;d2.comp51070_c1_seq1;d2.comp62707_c2_seq4;d2.comp53157_c0_seq1;d2.comp54740_c0_seq1;d2.comp51703_c0_seq1;d2.comp62220_c0_seq4;d2.comp1423_c0_seq1;CL15886Contig1;d2.comp498409_c0_seq1;d2.comp435008_c0_seq1;d2.comp34285_c0_seq1;con2.comp59458_c0_seq6;d2.comp57632_c0_seq1;d2.comp53377_c0_seq1;d2.comp54740_c1_seq1;d2.comp51732_c0_seq2;d2.comp56186_c0_seq1;CL15410Contig1;con2.comp…
GO:0045490	pectin catabolic process	Process	9	4578	19	30326	0.000150698	0.00155481	3.13782	d2.comp61234_c0_seq1;d2.comp48704_c1_seq1;CL78Contig2;d2.comp60627_c0_seq2;d2.comp63505_c0_seq3;d2.comp57098_c0_seq1;d2.comp57098_c0_seq3;d2.comp56181_c1_seq1;d2.comp56181_c0_seq1
GO:0004601	peroxidase activity	Function	35	4578	130	30326	0.000158003	0.00162313	1.78346	d2.comp54437_c2_seq1;d2.comp63083_c0_seq1;d2.comp63083_c0_seq3;con2.comp53282_c1_seq1;con2.comp49245_c0_seq1;con2.comp16553_c0_seq1;d2.comp61132_c0_seq1;d2.comp58294_c1_seq1;d2.comp60626_c0_seq1;CL1Contig1183;d2.comp126754_c0_seq1;CL19107Contig1;d2.comp54437_c1_seq1;d2.comp62935_c0_seq1;CL674Contig2;d2.comp54437_c0_seq1;d2.comp54437_c0_seq2;d2.comp55979_c0_seq1;d2.comp55979_c0_seq2;d2.comp57548_c…
GO:0035304	regulation of protein dephosphorylation	Process	18	4578	53	30326	0.000159197	0.00162834	2.24976	d2.comp53769_c0_seq1;d2.comp53157_c0_seq1;d2.comp49211_c0_seq1;d2.comp54740_c0_seq1;d2.comp51703_c0_seq1;d2.comp45073_c1_seq1;d2.comp1394_c0_seq1;con2.comp49565_c0_seq1;CL4922Contig1;d2.comp54810_c0_seq1;CL2199Contig1;d2.comp53776_c0_seq1;d2.comp54740_c1_seq1;d2.comp59435_c0_seq1;d2.comp59435_c0_seq2;d2.comp4800_c0_seq1;d2.comp35603_c0_seq1;d2.comp40181_c0_seq1
GO:0080144	amino acid homeostasis	Process	7	4578	13	30326	0.00016871	0.00171823	3.56693	d2.comp62280_c0_seq1;con2.comp54115_c0_seq1;con2.comp54115_c0_seq3;con2.comp54115_c0_seq4;con2.comp54115_c0_seq8;d2.comp58547_c0_seq1;d2.comp61187_c1_seq1
GO:0044444	cytoplasmic part	Component	40	4578	155	30326	0.000173731	0.00176181	1.70949	con2.comp51144_c0_seq2;d2.comp351515_c0_seq1;con2.comp52941_c0_seq10;d2.comp232624_c0_seq1;d2.comp418858_c0_seq1;d2.comp24238_c0_seq1;CL9165Contig1;con2.comp52295_c0_seq1;d2.comp19798_c0_seq1;d2.comp203001_c0_seq1;d2.comp19478_c0_seq1;d2.comp37457_c0_seq1;d2.comp45896_c0_seq1;d2.comp15389_c1_seq1;d2.comp9994_c0_seq1;d2.comp48850_c0_seq1;d2.comp56185_c0_seq1;d2.comp66326_c0_seq1;d2.comp51206_c0_se…
GO:0020037	heme binding	Function	68	4578	300	30326	0.000182233	0.00184017	1.50151	d2.comp54437_c2_seq1;d2.comp51479_c0_seq1;d2.comp63083_c0_seq1;d2.comp63083_c0_seq3;CL1900Contig1;con2.comp46835_c0_seq1;d2.comp62136_c0_seq1;con2.comp53282_c1_seq1;con2.comp49245_c0_seq1;con2.comp16553_c0_seq1;con2.comp52258_c0_seq1;d2.comp61132_c0_seq1;d2.comp58294_c1_seq1;d2.comp55019_c0_seq1;con2.comp54035_c0_seq2;con2.comp54035_c0_seq3;d2.comp60626_c0_seq1;CL17014Contig1;d2.comp46077_c0_seq1…
GO:0006073	cellular glucan metabolic process	Process	12	4578	30	30326	0.000196602	0.00197685	2.64972	con2.comp43451_c0_seq1;d2.comp64817_c2_seq1;d2.comp52748_c0_seq1;CL10347Contig1;d2.comp60664_c0_seq1;d2.comp66036_c3_seq7;CL12867Contig1;d2.comp57615_c0_seq1;con2.comp52116_c0_seq3;con2.comp52116_c0_seq4;con2.comp52116_c0_seq5;d2.comp66036_c3_seq10
GO:0046658	anchored to plasma membrane	Component	18	4578	54	30326	0.000211127	0.00211394	2.2081	d2.comp62671_c0_seq1;d2.comp65212_c0_seq1;d2.comp45355_c0_seq1;d2.comp59974_c0_seq1;con2.comp54810_c0_seq1;CL4056Contig1;con2.comp58746_c0_seq18;con2.comp58746_c0_seq19;con2.comp55293_c0_seq1;d2.comp54240_c0_seq1;d2.comp54345_c0_seq1;d2.comp54345_c0_seq2;con2.comp54359_c0_seq1;con2.comp58746_c0_seq1;d2.comp65203_c0_seq1;d2.comp63500_c0_seq1;con2.comp57949_c0_seq3;CL16051Contig1
GO:0030599	pectinesterase activity	Function	13	4578	34	30326	0.000216545	0.00215908	2.53282	con2.comp19545_c0_seq1;d2.comp61234_c0_seq1;d2.comp48704_c1_seq1;d2.comp54548_c0_seq1;CL78Contig2;d2.comp60627_c0_seq2;d2.comp63505_c0_seq1;d2.comp63505_c0_seq3;d2.comp57098_c0_seq1;d2.comp57098_c0_seq3;d2.comp56181_c1_seq1;d2.comp56311_c0_seq1;d2.comp56181_c0_seq1
GO:0016832	aldehyde-lyase activity	Function	5	4578	8	30326	0.000250667	0.00246819	4.14018	d2.comp59515_c0_seq1;d2.comp59515_c0_seq2;d2.comp59515_c0_seq3;d2.comp59515_c0_seq4;con2.comp55902_c0_seq2
GO:0015865	purine nucleotide transport	Process	5	4578	8	30326	0.000250667	0.00246819	4.14018	d2.comp59130_c0_seq1;d2.comp59440_c0_seq1;d2.comp45359_c0_seq1;d2.comp275498_c0_seq1;d2.comp59440_c1_seq1
GO:0004506	squalene monooxygenase activity	Function	5	4578	8	30326	0.000250667	0.00246819	4.14018	d2.comp62419_c0_seq1;d2.comp62419_c0_seq3;d2.comp55186_c0_seq1;d2.comp64481_c1_seq1;con2.comp57966_c0_seq5
GO:0006730	one-carbon metabolic process	Process	17	4578	51	30326	0.000294081	0.00288369	2.2081	d2.comp56317_c0_seq2;con2.comp56741_c0_seq1;d2.comp62406_c0_seq1;d2.comp62406_c0_seq2;con2.comp45031_c0_seq1;d2.comp56652_c0_seq1;d2.comp56652_c0_seq2;d2.comp54075_c0_seq1;con2.comp55014_c0_seq19;con2.comp419398_c0_seq1;CL3871Contig1;d2.comp64478_c0_seq3;CL16169Contig1;con2.comp22351_c0_seq1;d2.comp39875_c0_seq1;d2.comp66100_c2_seq1;d2.comp56652_c1_seq1
GO:0005975	carbohydrate metabolic process	Process	101	4578	487	30326	0.000305346	0.00298183	1.37383	d2.comp63321_c1_seq2;d2.comp55080_c0_seq1;d2.comp57227_c0_seq1;d2.comp57227_c0_seq2;con2.comp56840_c0_seq1;con2.comp210_c0_seq1;con2.comp49351_c0_seq3;con2.comp49351_c0_seq5;d2.comp60408_c0_seq1;d2.comp54758_c0_seq1;d2.comp64072_c0_seq1;d2.comp65641_c0_seq1;con2.comp44921_c0_seq1;con2.comp58321_c1_seq1;d2.comp48062_c0_seq1;CL185Contig2;CL185Contig3;CL3295Contig1;d2.comp56072_c0_seq3;con2.comp5551…
GO:0009294	DNA mediated transformation	Process	10	4578	24	30326	0.000337026	0.00327772	2.76012	d2.comp56726_c0_seq1;con2.comp27652_c0_seq1;d2.comp62171_c0_seq2;d2.comp34303_c0_seq1;d2.comp61619_c0_seq1;d2.comp118840_c0_seq1;CL3480Contig1;d2.comp51410_c0_seq1;d2.comp55263_c0_seq1;d2.comp56146_c0_seq1
GO:0009536	plastid	Component	101	4578	490	30326	0.000383559	0.00371504	1.36541	d2.comp66338_c0_seq1;d2.comp66338_c0_seq5;d2.comp66599_c0_seq6;d2.comp57096_c0_seq1;d2.comp52211_c0_seq1;d2.comp340476_c0_seq1;d2.comp40632_c1_seq1;CL133Contig3;d2.comp46394_c0_seq1;d2.comp45385_c0_seq1;d2.comp60946_c0_seq1;con2.comp180485_c0_seq1;d2.comp50103_c1_seq1;d2.comp60909_c0_seq1;con2.comp49161_c0_seq1;d2.comp43298_c0_seq1;d2.comp41443_c0_seq1;d2.comp58648_c0_seq1;d2.comp56197_c0_seq1;d2…
GO:0051085	chaperone mediated protein folding requiring cofactor	Process	4	4578	6	30326	0.000410504	0.00394383	4.41619	d2.comp60424_c2_seq1;d2.comp60424_c0_seq1;d2.comp35026_c0_seq1;d2.comp160093_c0_seq1
GO:0010285	L,L-diaminopimelate aminotransferase activity	Function	4	4578	6	30326	0.000410504	0.00394383	4.41619	con2.comp42910_c0_seq1;d2.comp276240_c0_seq1;d2.comp53143_c0_seq1;d2.comp20506_c0_seq1
GO:0009089	lysine biosynthetic process via diaminopimelate	Process	12	4578	32	30326	0.000424204	0.00405901	2.48411	d2.comp46292_c0_seq1;d2.comp343691_c0_seq1;con2.comp42910_c0_seq1;d2.comp31956_c0_seq1;d2.comp5623_c0_seq1;d2.comp276240_c0_seq1;CL16605Contig1;d2.comp53143_c0_seq1;d2.comp227006_c0_seq1;d2.comp64253_c1_seq1;d2.comp20506_c0_seq1;d2.comp61664_c0_seq12
GO:0051707	response to other organism	Process	14	4578	40	30326	0.000438814	0.00418195	2.3185	d2.comp50117_c0_seq1;d2.comp61138_c1_seq1;d2.comp45088_c0_seq1;con2.comp54207_c1_seq1;con2.comp48204_c0_seq3;con2.comp48204_c0_seq5;d2.comp59893_c0_seq1;d2.comp56186_c1_seq1;d2.comp61226_c1_seq1;d2.comp61226_c1_seq2;d2.comp61226_c1_seq6;d2.comp50852_c0_seq1;d2.comp57559_c0_seq1;d2.comp63142_c0_seq3
GO:0045300	acyl-[acyl-carrier-protein] desaturase activity	Function	3	4578	4	30326	0.000518751	0.00484644	4.96822	d2.comp59417_c0_seq1;d2.comp202091_c0_seq1;d2.comp55685_c0_seq1
GO:0044248	cellular catabolic process	Process	3	4578	4	30326	0.000518751	0.00484644	4.96822	con2.comp52647_c0_seq7;con2.comp52647_c0_seq8;d2.comp53290_c0_seq1
GO:0030095	chloroplast photosystem II	Component	3	4578	4	30326	0.000518751	0.00484644	4.96822	d2.comp54740_c0_seq1;d2.comp51703_c0_seq1;d2.comp54740_c1_seq1
GO:0008976	polyphosphate kinase activity	Function	3	4578	4	30326	0.000518751	0.00484644	4.96822	d2.comp388952_c0_seq1;d2.comp222502_c0_seq1;d2.comp2592_c0_seq1
GO:0008883	glutamyl-tRNA reductase activity	Function	3	4578	4	30326	0.000518751	0.00484644	4.96822	CL15004Contig1;d2.comp46431_c0_seq1;CL410Contig2
GO:0009941	chloroplast envelope	Component	141	4578	726	30326	0.000591267	0.00550226	1.28654	d2.comp58236_c0_seq1;CL13Contig17;d2.comp53908_c1_seq1;d2.comp319826_c0_seq1;CL12633Contig1;CL18275Contig1;CL4671Contig1;d2.comp59130_c0_seq1;d2.comp29258_c0_seq1;d2.comp60424_c2_seq1;d2.comp46616_c0_seq1;d2.comp56248_c0_seq1;con2.comp45893_c0_seq1;d2.comp33019_c0_seq1;d2.comp53675_c0_seq1;d2.comp62067_c0_seq1;d2.comp37273_c0_seq1;d2.comp42767_c0_seq1;d2.comp56590_c0_seq1;con2.comp59955_c0_seq13;…
GO:0051726	regulation of cell cycle	Process	14	4578	41	30326	0.000596197	0.00552647	2.26195	d2.comp257527_c0_seq1;d2.comp64350_c0_seq2;d2.comp58995_c0_seq1;d2.comp48478_c1_seq1;d2.comp38776_c0_seq2;d2.comp56127_c0_seq1;d2.comp350619_c0_seq1;d2.comp60665_c0_seq1;CL17925Contig1;d2.comp60665_c0_seq2;d2.comp60050_c0_seq1;d2.comp60050_c0_seq2;CL16264Contig1;d2.comp9257_c0_seq1
GO:0048658	anther wall tapetum development	Process	7	4578	15	30326	0.000634814	0.00581627	3.09134	d2.comp62280_c0_seq1;con2.comp54115_c0_seq1;con2.comp54115_c0_seq3;con2.comp54115_c0_seq4;con2.comp54115_c0_seq8;d2.comp58547_c0_seq1;d2.comp61187_c1_seq1
GO:0009306	protein secretion	Process	7	4578	15	30326	0.000634814	0.00581627	3.09134	d2.comp66482_c0_seq5;d2.comp210090_c0_seq1;d2.comp382705_c0_seq1;d2.comp46914_c0_seq1;CL14889Contig1;d2.comp57632_c0_seq1;d2.comp57632_c0_seq2
GO:0008199	ferric iron binding	Function	7	4578	15	30326	0.000634814	0.00581627	3.09134	con2.comp51520_c0_seq10;con2.comp51520_c0_seq1;con2.comp51520_c0_seq3;con2.comp51520_c0_seq7;con2.comp51520_c0_seq8;d2.comp49499_c0_seq1;d2.comp55664_c0_seq1
GO:0043682	copper-transporting ATPase activity	Function	5	4578	9	30326	0.00065541	0.00589124	3.68016	d2.comp378608_c0_seq1;con2.comp46654_c0_seq1;con2.comp46654_c0_seq3;con2.comp46654_c0_seq5;con2.comp46654_c0_seq6
GO:0032991	macromolecular complex	Component	5	4578	9	30326	0.00065541	0.00589124	3.68016	d2.comp203001_c0_seq1;d2.comp37457_c0_seq1;d2.comp45896_c0_seq1;d2.comp50845_c1_seq1;d2.comp507155_c0_seq1
GO:0016847	1-aminocyclopropane-1-carboxylate synthase activity	Function	5	4578	9	30326	0.00065541	0.00589124	3.68016	CL1894Contig1;CL1894Contig2;con2.comp58944_c0_seq4;d2.comp57722_c0_seq1;d2.comp57722_c0_seq4
GO:0009088	threonine biosynthetic process	Process	5	4578	9	30326	0.00065541	0.00589124	3.68016	d2.comp5623_c0_seq1;CL16605Contig1;d2.comp21366_c0_seq1;d2.comp227006_c0_seq1;d2.comp64253_c1_seq1
GO:0004001	adenosine kinase activity	Function	5	4578	9	30326	0.00065541	0.00589124	3.68016	d2.comp59595_c0_seq1;d2.comp59595_c0_seq2;d2.comp53070_c0_seq1;CL9666Contig1;con2.comp55142_c0_seq1
GO:0009744	response to sucrose stimulus	Process	19	4578	63	30326	0.000681471	0.00610238	1.9978	d2.comp56248_c0_seq1;d2.comp53157_c0_seq1;d2.comp54740_c0_seq1;d2.comp51703_c0_seq1;CL4521Contig1;d2.comp62220_c0_seq4;d2.comp1423_c0_seq1;con2.comp170503_c0_seq1;CL9666Contig1;d2.comp57786_c0_seq1;d2.comp435008_c0_seq1;d2.comp54876_c0_seq2;con2.comp59405_c0_seq1;d2.comp54294_c0_seq1;d2.comp54740_c1_seq1;d2.comp61189_c0_seq3;d2.comp52246_c0_seq2;d2.comp56275_c0_seq1;d2.comp10218_c0_seq1
GO:0052837	thiazole biosynthetic process	Process	6	4578	12	30326	0.000697387	0.00622143	3.31215	CL7866Contig1;d2.comp57407_c0_seq1;d2.comp57407_c0_seq2;d2.comp57407_c0_seq3;d2.comp57407_c0_seq7;con2.comp47899_c0_seq1
GO:0016168	chlorophyll binding	Function	16	4578	50	30326	0.000704665	0.00626281	2.11977	CL68Contig1;CL68Contig2;d2.comp43832_c0_seq1;d2.comp52255_c0_seq1;d2.comp57596_c1_seq2;CL16616Contig1;d2.comp66079_c0_seq1;d2.comp66079_c0_seq5;d2.comp66079_c0_seq6;con2.comp31317_c0_seq1;d2.comp39831_c0_seq1;d2.comp282171_c0_seq1;con2.comp245700_c0_seq1;CL14777Contig1;d2.comp52693_c1_seq1;con2.comp45915_c0_seq1
GO:0005874	microtubule	Component	36	4578	145	30326	0.000735445	0.00647501	1.64465	d2.comp61990_c1_seq1;d2.comp52211_c0_seq1;d2.comp63331_c1_seq1;CL20Contig4;CL20Contig6;CL20Contig7;con2.comp48833_c0_seq1;d2.comp52537_c0_seq1;con2.comp158686_c0_seq1;d2.comp55758_c1_seq2;CL5917Contig1;con2.comp260924_c0_seq1;d2.comp55758_c0_seq1;CL18199Contig1;d2.comp49106_c0_seq1;d2.comp60124_c0_seq1;d2.comp63961_c0_seq1;CL7387Contig1;d2.comp53267_c0_seq1;d2.comp67714_c0_seq1;d2.comp59414_c0_se…
GO:0003746	translation elongation factor activity	Function	32	4578	125	30326	0.000735439	0.00647501	1.69582	d2.comp54087_c0_seq1;d2.comp40085_c0_seq1;con2.comp45003_c0_seq1;d2.comp54780_c0_seq1;CL2425Contig1;con2.comp216898_c0_seq1;d2.comp47623_c0_seq1;con2.comp49828_c0_seq1;con2.comp49828_c0_seq3;con2.comp49828_c0_seq6;CL13863Contig1;con2.comp177592_c0_seq1;con2.comp43297_c0_seq1;d2.comp59757_c1_seq3;d2.comp49493_c0_seq1;d2.comp53190_c0_seq1;d2.comp57247_c2_seq1;CL13998Contig1;CL44Contig5;d2.comp63052…
GO:0005200	structural constituent of cytoskeleton	Function	22	4578	77	30326	0.000736727	0.00647501	1.89265	d2.comp61990_c1_seq1;d2.comp52211_c0_seq1;d2.comp63331_c1_seq1;CL20Contig4;CL20Contig6;CL20Contig7;con2.comp48833_c0_seq1;con2.comp158686_c0_seq1;d2.comp55758_c1_seq2;con2.comp260924_c0_seq1;d2.comp55758_c0_seq1;d2.comp49106_c0_seq1;con2.comp42890_c0_seq1;CL28Contig1;con2.comp51947_c0_seq3;con2.comp43723_c0_seq1;con2.comp43723_c0_seq2;d2.comp56705_c0_seq1;d2.comp60762_c0_seq1;d2.comp60762_c0_seq4…
GO:0043086	negative regulation of catalytic activity	Process	18	4578	59	30326	0.000755087	0.00661189	2.02097	con2.comp19545_c0_seq1;d2.comp1399_c0_seq1;CL1042Contig1;d2.comp51957_c0_seq1;d2.comp61234_c0_seq1;con2.comp50215_c0_seq3;d2.comp48704_c1_seq1;d2.comp57251_c1_seq1;CL78Contig2;d2.comp60627_c0_seq2;d2.comp63505_c0_seq3;d2.comp57098_c0_seq1;d2.comp57098_c0_seq3;d2.comp56181_c1_seq1;d2.comp56311_c0_seq1;d2.comp61799_c0_seq1;d2.comp61799_c0_seq2;d2.comp56181_c0_seq1
GO:0016762	xyloglucan:xyloglucosyl transferase activity	Function	11	4578	30	30326	0.000829603	0.00723768	2.42891	con2.comp43451_c0_seq1;d2.comp64817_c2_seq1;CL10347Contig1;d2.comp60664_c0_seq1;d2.comp66036_c3_seq7;CL12867Contig1;d2.comp57615_c0_seq1;con2.comp52116_c0_seq3;con2.comp52116_c0_seq4;con2.comp52116_c0_seq5;d2.comp66036_c3_seq10
GO:0009862	systemic acquired resistance, salicylic acid mediated signaling pathway	Process	12	4578	34	30326	0.00084361	0.00733292	2.33798	d2.comp166414_c0_seq1;d2.comp42767_c0_seq1;d2.comp49211_c0_seq1;d2.comp51858_c0_seq1;d2.comp45073_c1_seq1;con2.comp49565_c0_seq1;con2.comp50161_c0_seq2;d2.comp62927_c0_seq8;d2.comp276240_c0_seq1;con2.comp55497_c0_seq1;CL2199Contig1;d2.comp56186_c0_seq1
GO:0009409	response to cold	Process	61	4578	279	30326	0.000954271	0.00826454	1.44832	d2.comp62707_c2_seq4;d2.comp45568_c0_seq1;CL4671Contig1;d2.comp44096_c0_seq1;d2.comp60424_c2_seq1;d2.comp66482_c0_seq5;d2.comp63422_c0_seq5;CL5402Contig1;d2.comp49211_c0_seq1;CL7047Contig1;d2.comp348845_c0_seq1;d2.comp51858_c0_seq1;CL4521Contig1;d2.comp62220_c0_seq2;d2.comp62220_c0_seq4;d2.comp45073_c1_seq1;d2.comp44695_c2_seq1;con2.comp53946_c0_seq2;con2.comp53946_c0_seq5;d2.comp36676_c0_seq1;d2…
GO:0009408	response to heat	Process	34	4578	137	30326	0.000983622	0.00848777	1.64398	d2.comp352041_c0_seq1;con2.comp56539_c0_seq4;con2.comp56539_c0_seq5;d2.comp6872_c0_seq1;d2.comp54750_c0_seq1;d2.comp58962_c0_seq1;d2.comp265895_c0_seq1;d2.comp55874_c0_seq1;CL15886Contig1;con2.comp54086_c0_seq4;d2.comp59296_c0_seq1;d2.comp413908_c0_seq1;d2.comp498409_c0_seq1;d2.comp56472_c0_seq1;con2.comp52442_c0_seq3;d2.comp34285_c0_seq1;CL4108Contig1;d2.comp49652_c0_seq1;d2.comp40943_c0_seq1;d2…
GO:0051258	protein polymerization	Process	22	4578	79	30326	0.00108775	0.00935229	1.84474	d2.comp61990_c1_seq1;d2.comp52211_c0_seq1;d2.comp63331_c1_seq1;CL20Contig4;CL20Contig6;CL20Contig7;con2.comp48833_c0_seq1;con2.comp158686_c0_seq1;d2.comp55758_c1_seq2;con2.comp260924_c0_seq1;d2.comp55758_c0_seq1;CL18199Contig1;d2.comp49106_c0_seq1;con2.comp42890_c0_seq1;CL28Contig1;con2.comp51947_c0_seq3;con2.comp43723_c0_seq1;con2.comp43723_c0_seq2;d2.comp56705_c0_seq1;d2.comp60762_c0_seq1;d2.co…
GO:0009697	salicylic acid biosynthetic process	Process	13	4578	39	30326	0.00111765	0.00957471	2.2081	con2.comp55463_c0_seq1;con2.comp55463_c0_seq4;con2.comp55463_c0_seq6;con2.comp55463_c0_seq9;d2.comp49211_c0_seq1;con2.comp32536_c0_seq1;d2.comp51858_c0_seq1;CL4521Contig1;d2.comp45073_c1_seq1;con2.comp50161_c0_seq2;CL8185Contig1;CL2199Contig1;d2.comp10218_c0_seq1
GO:0010207	photosystem II assembly	Process	30	4578	118	30326	0.00114079	0.00973774	1.68414	d2.comp53769_c0_seq1;d2.comp40607_c0_seq1;d2.comp33693_c0_seq1;d2.comp51489_c0_seq1;d2.comp51489_c0_seq2;d2.comp14084_c0_seq1;d2.comp53157_c0_seq1;d2.comp49211_c0_seq1;d2.comp54740_c0_seq1;d2.comp51703_c0_seq1;d2.comp51858_c0_seq1;d2.comp15701_c0_seq1;CL163Contig1;con2.comp55044_c0_seq7;d2.comp1423_c0_seq1;d2.comp1394_c0_seq1;d2.comp66673_c0_seq5;d2.comp45030_c0_seq1;d2.comp2691_c0_seq1;CL2199Con…
GO:0007017
GO:0016829
GO:0010319
GO:0046429
GO:0043987
GO:0035175
GO:0016836
GO:0006545
GO:0006231
GO:0004799
GO:0004146
GO:0003678
GO:0031977
GO:0009617
GO:0070838
GO:0032450
GO:0010015
GO:0005083
GO:0046654
GO:0006167
GO:0000462
GO:0010498
GO:0009664
GO:0080022
GO:0009657
GO:0009506
GO:0010310
GO:0005525
GO:0034976
GO:0044262
GO:0045087
GO:0009773
GO:0071456
GO:0010155
GO:0015977
GO:0009612
GO:0035999
GO:0060359
GO:0048564
GO:0048283
GO:0042276
GO:0031369
GO:0018160
GO:0016813
GO:0006086
GO:0004845
GO:0004555
GO:0004418
GO:0004375
GO:0009853
GO:0006457
GO:0004322
GO:0003878
GO:0046907
GO:0016114
GO:0009097
GO:0080021
GO:0009881
GO:0009584
GO:0009558
GO:0050896
GO:0006826
GO:0006270
GO:0097054
GO:0080079
GO:0071433
GO:0052842
GO:0052841
GO:0052386
GO:0051753
GO:0051752
GO:0051538
GO:0048864
GO:0048579
GO:0048569
GO:0047918
GO:0047130
GO:0046166
GO:0045239
GO:0044030
GO:0043043
GO:0040035
GO:0030515
GO:0030414
GO:0022414
GO:0019673
GO:0019438
GO:0016841
GO:0015367
GO:0015116
GO:0010589
GO:0010430
GO:0009886
GO:0009645
GO:0009358
GO:0009081
GO:0008887
GO:0008840
GO:0008734
GO:0008446
GO:0006799
GO:0006642
GO:0006595
GO:0006106
GO:0005991
GO:0005976
GO:0005951
GO:0004755
GO:0004648
GO:0004470
GO:0004333
GO:0004084
GO:0006094
GO:0019898
GO:0045271
GO:0009814
GO:0005758
GO:0004739
GO:0019252
GO:0042542
GO:0009522
GO:0019156
GO:0080167
GO:0043900
GO:0016298
GO:0006098
GO:0009654
GO:0015706
GO:0009620
GO:0006446
GO:0016998
GO:0008097
GO:0006949
GO:0015386
GO:0010106
GO:0008453
GO:0005754
GO:0060919
GO:0043412
GO:0035198
GO:0019427
GO:0016208
GO:0010328
GO:0008937
GO:0006567
GO:0005199
GO:0004765
GO:0004643
GO:0004160
GO:0003984
GO:0003937
GO:0003852
GO:0003849
GO:0006810
GO:0009504
GO:0006556
GO:0004478
GO:0016023
GO:0009628
GO:0043169
GO:0008283
GO:0009595
GO:0009098
GO:0005740
GO:0033290
GO:0016282
GO:0001731
GO:0044430
GO:0009228
GO:0006526
GO:0001666
GO:0031966
GO:0006102
GO:0006782
GO:0009416
GO:0044425
